# Supplementary material for: Diverse contributions of MYC2 and EIN3 in the regulation of Arabidopsis jasmonate‐responsive gene expression
Source: Plant Direct. 2017 Oct 16;1(4):e00015. doi: 10.1002/pld3.15 (PMC6508547; doi:10.1002/pld3.15)
Supplement: Supplementary file 2 [file PLD3-1-e00015-s002.xls]

## Sheet: Sheet1
Map to gene	WTMock_1		WTMock_2		WTMock_3		myc2Mock_1		myc2Mock_2		myc2Mock_3		eeMock_1		eeMock_2		eeMock_3		meeMock_1		meeMock_2		meeMock_3		WTJA_1		WTJA_2		WTJA_3		myc2JA_1		myc2JA_2		myc2JA_3		eeJA_1		eeJA_2		eeJA_3		meeJA_1		meeJA_2		meeJA_3
	Reads number	Percentage	Reads number	Percentage	Reads number	Percentage	Reads number	Percentage	Reads number	Percentage	Reads number	Percentage	Reads number	Percentage	Reads number	Percentage	Reads number	Percentage	Reads number	Percentage	Reads number	Percentage	Reads number	Percentage	Reads number	Percentage	Reads number	Percentage	Reads number	Percentage	Reads number	Percentage	Reads number	Percentage	Reads number	Percentage	Reads number	Percentage	Reads number	Percentage	Reads number	Percentage	Reads number	Percentage	Reads number	Percentage	Reads number	Percentage
Clean reads	45553168	1	58647732	1	43707758	1	63665488	1	50612254	1	46905714	1	51474484	1	55007528	1	43008726	1	63619186	1	57110058	1	51570418	1	53909850	1	44842446	1	68721642	1	56989732	1	55382222	1	46229380	1	45094942	1	45780460	1	41178790	1	46013596	1	53385190	1	50537204	1
Tota mapped reads	43245626	0.949344	55909655	0.953313	41215035	0.942968	60872936	0.956137	47995853	0.948305	44644964	0.951802	48908518	0.950151	52473354	0.95393	40935694	0.9518	56690862	0.891097	51791050	0.906864	49285561	0.955694	51155263	0.948904	42419461	0.945967	65508160	0.953239	54209179	0.95121	52541832	0.948713	44008588	0.951961	42918155	0.951729	43484783	0.949855	39165327	0.951104	43958179	0.95533	51120843	0.957585	48439863	0.958499
Unique_match	42765295	0.9388	55373614	0.944173	40811764	0.933742	60255768	0.946443	47533572	0.939171	44201175	0.942341	48433278	0.940918	51915832	0.943795	40551448	0.942866	56071431	0.88136	51169436	0.895979	48817701	0.946622	50457201	0.935955	41964858	0.935829	64791227	0.942807	53672897	0.941799	51979606	0.938561	43541586	0.94186	42421303	0.940711	43051703	0.940395	38777724	0.941692	43554312	0.946553	50621784	0.948236	47941965	0.948647
Perfect match	4.29909e+07	0.943752	5.55956e+07	0.947959	4.09424e+07	0.93673	6.05372e+07	0.950864	4.7707e+07	0.942597	4.43933e+07	0.946436	4.862e+07	0.944546	5.21799e+07	0.948596	4.06868e+07	0.946012	5.64838e+07	0.887842	5.15957e+07	0.903444	4.90287e+07	0.950713	5.08464e+07	0.943175	4.21712e+07	0.940431	6.51362e+07	0.947826	5.3894e+07	0.945679	5.22138e+07	0.94279	4.3755e+07	0.946477	4.26452e+07	0.945677	4.3221e+07	0.944093	3.89295e+07	0.945377	4.37111e+07	0.949961	5.0836e+07	0.952248	4.81635e+07	0.95303
Note: WT stands for Col-0, ee stands for ein3 eil1, mee stands for myc2 ein3 eil1
