# Supplementary material for: Diverse contributions of MYC2 and EIN3 in the regulation of Arabidopsis jasmonate‐responsive gene expression
Source: Plant Direct. 2017 Oct 16;1(4):e00015. doi: 10.1002/pld3.15 (PMC6508547; doi:10.1002/pld3.15)
Supplement: Supplementary file 3 [file PLD3-1-e00015-s003.xls]

## Sheet: Col-0
GeneID	Gene name	GenePos	WTMock_FPKM	WTJA_FPKM	log2 (WTJA/WTMock)	up-or-down	p_value	q_value	Description
AT1G75780	TUBB1	1:28451140-28453640	30.4236	12.9935	-1.2274	down	4.80906e-11	1.46942e-09	tubulin beta-1 chain
AT5G14230	AT5G14230	5:4591740-4597660	8.90797	2.84505	-1.64664	down	1.35891e-13	5.82001e-12	CONTAINS InterPro DOMAIN/s: Ankyrin repeat-containing domain (InterPro:IPR020683), Ankyrin repeat (InterPro:IPR002110)
AT2G43870	AT2G43870	2:18166614-18168264	4.8766	2.08664	-1.2247	down	0.000156444	0.00158316	Pectin lyase-like superfamily protein
AT3G26490	AT3G26490	3:9704141-9706161	2.549	1.22172	-1.06102	down	0.00164495	0.0121572	Phototropic-responsive NPH3 family protein
AT2G40750	WRKY54	2:17000453-17002468	1.66321	0.689811	-1.2697	down	0.00406995	0.0256516	WRKY DNA-binding protein 54
AT3G23630	IPT7	3:8488694-8490210	1.08857	0.407781	-1.41657	down	0.00584348	0.0342771	isopentenyltransferase 7
AT1G27480	LCAT1	1:9544513-9546285	18.0511	7.54125	-1.25921	down	1.03707e-09	2.6977e-08	alpha/beta-Hydrolases superfamily protein
AT1G14960	AT1G14960	1:5159198-5160083	7.29821	3.4458	-1.0827	down	0.00116521	0.00909422	Polyketide cyclase/dehydrase and lipid transport superfamily protein
AT2G20520	FLA6	2:8840662-8841461	6.02934	2.58592	-1.22132	down	0.000404845	0.00365806	FASCICLIN-like arabinogalactan 6
AT5G53048	AT5G53048	5:21509860-21513576	2.19258	0.546986	-2.00305	down	0.000159231	0.0016058	other RNA
AT4G10370	AT4G10370	4:6423576-6425661	1.1833	0.41986	-1.49484	down	0.000785121	0.00650465	Cysteine/Histidine-rich C1 domain family protein
AT3G45290	MLO3	3:16617543-16625048	3.69659	1.03434	-1.83749	down	2.54409e-07	4.5487e-06	Seven transmembrane MLO family protein
AT3G21080	AT3G21080	3:7388366-7389974	2.64168	0.73776	-1.84023	down	6.22062e-05	0.000695513	ABC transporter-related
AT4G23180	CRK10	4:12138136-12140921	4.7412	2.32512	-1.02794	down	6.97556e-05	0.000771495	cysteine-rich RLK (RECEPTOR-like protein kinase) 10
AT5G41140	AT5G41140	5:16468433-16477013	18.8746	7.80182	-1.27457	down	0	0	Myosin heavy chain-related protein
AT4G01130	AT4G01130	4:485832-488007	4.42521	2.17472	-1.02492	down	0.00168798	0.0124125	GDSL-like Lipase/Acylhydrolase superfamily protein
AT4G23170	CRK9	4:12135092-12136157	3.32542	1.47059	-1.17714	down	0.00142959	0.0108092	receptor-like protein kinase-related family protein
AT1G29440	SAUR63	1:10304506-10305108	6.63955	2.0877	-1.66917	down	4.7214e-05	0.000545466	SAUR-like auxin-responsive protein family
AT1G60390	PG1	1:22247473-22249636	7.11539	2.69564	-1.40032	down	5.22285e-09	1.21641e-07	polygalacturonase 1
AT3G20380	AT3G20380	3:7108096-7109914	3.46065	1.04938	-1.7215	down	4.76008e-06	6.67455e-05	TRAF-like family protein
AT5G11790	NDL2	5:3799549-3802792	54.2952	24.1933	-1.16622	down	4.08145e-11	1.25083e-09	N-MYC downregulated-like 2
AT5G25810	TINY	5:8986770-8987787	15.4974	4.93148	-1.65194	down	6.38898e-11	1.92063e-09	Integrase-type DNA-binding superfamily protein
AT4G01740	AT4G01740	4:753421-755456	1.54823	0.525395	-1.55914	down	0.000255088	0.00244075	Cysteine/Histidine-rich C1 domain family protein
AT3G55720	AT3G55720	3:20679819-20681447	3.67201	1.77333	-1.05011	down	0.000859635	0.00703094	Protein of unknown function (DUF620)
AT1G01420	UGT72B3	1:154491-156011	6.41424	2.56903	-1.32005	down	2.14404e-06	3.2465e-05	UDP-glucosyl transferase 72B3
AT4G32460	AT4G32460	4:15660926-15665013	47.8347	9.44406	-2.34058	down	0	0	Protein of unknown function, DUF642
AT5G25460	AT5G25460	5:8863362-8867685	187.305	80.453	-1.21917	down	1.83853e-13	7.6813e-12	Protein of unknown function, DUF642
AT2G14960	GH3.1	2:6451371-6453670	1.07622	0.274417	-1.97153	down	9.36325e-05	0.00100516	Auxin-responsive GH3 family protein
AT4G27260	GH3.5	4:13653608-13656204	20.991	9.89032	-1.08568	down	5.28834e-09	1.23026e-07	Auxin-responsive GH3 family protein
AT1G65845	AT1G65845	1:24493173-24493798	99.1764	28.0709	-1.82092	down	0	0	unknown protein
AT1G65500	AT1G65500	1:24357866-24358616	5.66175	1.44959	-1.9656	down	7.3694e-05	0.000811109	unknown protein
AT3G53250	AT3G53250	3:19742967-19743297	5.21503	0.727227	-2.8422	down	0.00200252	0.0143291	SAUR-like auxin-responsive protein family
AT4G14400	ACD6	4:8294445-8298602	1.63536	0.170599	-3.26092	down	2.06729e-08	4.39933e-07	ankyrin repeat family protein
AT3G06460	AT3G06460	3:1982658-1983714	2.35421	1.06841	-1.13978	down	0.00897733	0.0482119	GNS1/SUR4 membrane protein family
AT3G48100	ARR5	3:17758426-17760874	7.91379	3.28753	-1.26736	down	3.10603e-06	4.52574e-05	response regulator 5
AT1G53035	AT1G53035	1:19761699-19762551	15.683	5.83981	-1.4252	down	6.75191e-08	1.33293e-06	unknown protein
AT2G28720	AT2G28720	2:12326977-12327678	44.8277	20.0455	-1.16111	down	4.44163e-09	1.04157e-07	Histone superfamily protein
AT4G16780	HAT4	4:9449113-9450743	7.10398	3.12042	-1.18689	down	1.71473e-05	0.000217362	homeobox protein 2
AT2G19190	SIRK	2:8326048-8329944	11.8975	2.53119	-2.23277	down	0	0	FLG22-induced receptor-like kinase 1
AT1G11545	XTH8	1:3878549-3880361	32.5438	15.3812	-1.08121	down	1.56195e-08	3.38372e-07	xyloglucan endotransglucosylase/hydrolase 8
AT1G74670	GASA6	1:28053285-28054149	84.3001	16.9911	-2.31075	down	0	0	Gibberellin-regulated family protein
AT1G53130	GRI	1:19792756-19795544	3.07731	1.05828	-1.53994	down	0.000977726	0.00783099	Stigma-specific Stig1 family protein
AT5G17170	ENH1	5:5649192-5651158	35.9104	15.8126	-1.18333	down	2.44927e-10	6.83127e-09	rubredoxin family protein
AT1G72660	DRG2	1:27353790-27356670	1.28591	0.366287	-1.81174	down	0.000157667	0.00159316	P-loop containing nucleoside triphosphate hydrolases superfamily protein
AT2G22122	AT2G22122	2:9403263-9403808	14.7307	5.21942	-1.49687	down	2.62723e-06	3.8918e-05	unknown protein
AT3G23090	AT3G23090	3:8214300-8217087	12.7722	6.00887	-1.08784	down	6.33138e-12	2.16027e-10	TPX2 (targeting protein for Xklp2) protein family
AT3G15540	IAA19	3:5264023-5265678	4.42851	0.813273	-2.44501	down	3.47236e-08	7.10862e-07	indole-3-acetic acid inducible 19
AT1G35290	AT1G35290	1:12947543-12948841	2.8813	1.14991	-1.3252	down	0.00358338	0.0231343	Thioesterase superfamily protein
AT1G78530	AT1G78530	1:29539088-29540709	3.34542	1.48503	-1.1717	down	0.000902901	0.00733208	Protein kinase superfamily protein
AT2G41820	PXC3	2:17446743-17450071	15.0929	7.34033	-1.03995	down	9.3276e-09	2.10534e-07	Leucine-rich repeat protein kinase family protein
AT3G52720	ACA1	3:19538689-19541284	13.9344	4.33577	-1.68429	down	1.68479e-11	5.45743e-10	alpha carbonic anhydrase 1
AT5G54020	AT5G54020	5:21921863-21923534	1.46673	0.659898	-1.15229	down	0.0066707	0.0380821	Cysteine/Histidine-rich C1 domain family protein
AT1G51090	AT1G51090	1:18932936-18933950	9.30822	4.07633	-1.19123	down	3.70733e-05	0.000437192	Heavy metal transport/detoxification superfamily protein
AT3G51350	AT3G51350	3:19060321-19063510	2.07969	0.912139	-1.18904	down	0.000800739	0.00661797	Eukaryotic aspartyl protease family protein
AT4G19530	AT4G19530	4:10651743-10657282	9.30637	3.95229	-1.23553	down	1.33241e-10	3.85271e-09	disease resistance protein (TIR-NBS-LRR class) family
AT5G64330	RPT3	5:25727336-25733313	40.2419	14.7091	-1.45199	down	0	0	Phototropic-responsive NPH3 family protein
AT1G69520	AT1G69520	1:26128287-26131292	19.2373	8.11955	-1.24443	down	4.76026e-07	8.18238e-06	S-adenosyl-L-methionine-dependent methyltransferases superfamily protein
AT1G34540	CYP94D1	1:12637053-12638550	0.856234	0.311087	-1.46069	down	0.00869529	0.0469807	cytochrome P450, family 94, subfamily D, polypeptide 1
AT5G12110	AT5G12110	5:3914467-3915968	43.0927	13.6057	-1.66324	down	4.44089e-16	2.42437e-14	Glutathione S-transferase, C-terminal-like
AT4G25110	AMC2	4:12887517-12890262	2.68872	1.32167	-1.02456	down	0.00104263	0.0082444	metacaspase 2
AT2G29300	AT2G29300	2:12588190-12589759	1.25593	0.358005	-1.8107	down	0.00471559	0.0288516	NAD(P)-binding Rossmann-fold superfamily protein
AT3G26230	CYP71B24	3:9598004-9599959	1.05873	0.210328	-2.33163	down	5.55798e-05	0.000627992	cytochrome P450, family 71, subfamily B, polypeptide 24
AT2G24560	AT2G24560	2:10431536-10432933	2.36776	0.366883	-2.69013	down	4.0506e-06	5.73471e-05	GDSL-like Lipase/Acylhydrolase family protein
AT4G34810	AT4G34810	4:16599103-16599421	6.31993	1.28366	-2.29964	down	0.00158623	0.011787	SAUR-like auxin-responsive protein family
AT5G07820	AT5G07820	5:2498748-2501209	6.55025	2.42943	-1.43093	down	9.4501e-09	2.1283e-07	Plant calmodulin-binding protein-related
AT2G29330	TRI	2:12594589-12596330	3.0271	1.16567	-1.37677	down	0.00133792	0.0102289	tropinone reductase
AT5G47450	TIP2-3	5:19248248-19249504	5.11718	1.31675	-1.95837	down	2.70057e-07	4.82006e-06	tonoplast intrinsic protein 2
AT3G21320	AT3G21320	3:7497289-7501841	0.952694	0.281934	-1.75666	down	0.000198255	0.00194754	BEST Arabidopsis thaliana protein match is: hydroxyproline-rich glycoprotein family protein (TAIR:AT2G25930.1)
AT2G46860	PPA3	2:19253687-19255275	6.15975	2.7875	-1.1439	down	0.000327881	0.00303873	pyrophosphorylase 3
AT1G50180	AT1G50180	1:18584234-18587136	1.85884	0.914817	-1.02285	down	0.0018985	0.0136949	NB-ARC domain-containing disease resistance protein
AT5G62280	AT5G62280	5:25017072-25018246	36.7755	7.80362	-2.23653	down	0	0	Protein of unknown function (DUF1442)
AT2G28460	AT2G28460	2:12166572-12173679	1.7385	0.716949	-1.2779	down	0.000461557	0.00409401	Cysteine/Histidine-rich C1 domain family protein
AT4G10560	MEE53	4:6520770-6522882	0.790305	0.306463	-1.3667	down	0.0061832	0.0357578	Cysteine/Histidine-rich C1 domain family protein
AT5G03890	AT5G03890	5:1047149-1047689	4.03159	1.60002	-1.33326	down	0.00596252	0.0347763	unknown protein
AT5G61000	RPA1D	5:24549577-24552723	17.3935	8.65901	-1.00627	down	1.06859e-07	2.03311e-06	Replication factor-A protein 1-related
AT1G60890	PIP5K8	1:22412245-22417244	18.8526	9.09626	-1.05141	down	6.24747e-09	1.44192e-07	Phosphatidylinositol-4-phosphate 5-kinase family protein
AT4G04745	AT4G04745	4:2412753-2413328	17.7075	2.64576	-2.7426	down	6.77236e-14	3.00095e-12	unknown protein
AT1G65481	AT1G65481	1:24341025-24341739	2.75446	0.666643	-2.04678	down	0.00264031	0.0180536	unknown protein
AT5G12030	HSP17.7	5:3884106-3884737	36.0979	15.0295	-1.26412	down	7.70961e-09	1.76348e-07	heat shock protein 17.6A
AT5G67060	HEC1	5:26766127-26767250	11.5857	4.25724	-1.44436	down	1.40654e-08	3.07635e-07	basic helix-loop-helix (bHLH) DNA-binding superfamily protein
AT2G01150	RHA2B	2:100648-101495	13.3086	5.20148	-1.35537	down	6.26431e-07	1.05376e-05	RING-H2 finger protein 2B
AT5G43700	IAA4	5:17550232-17551581	40.5408	17.558	-1.20724	down	7.31015e-11	2.18154e-09	AUX/IAA transcriptional regulator family protein
AT2G36570	PXC1	2:15335495-15337927	9.85774	3.3872	-1.54116	down	2.38543e-12	8.75169e-11	Leucine-rich repeat protein kinase family protein
AT5G12050	AT5G12050	5:3890103-3891513	33.9851	7.98639	-2.08929	down	0	0	unknown protein
AT2G37380	MAKR3	2:15686757-15688003	4.25544	1.54564	-1.4611	down	1.87138e-05	0.000235283	unknown protein
AT5G64120	PER71	5:25659305-25661002	376.741	171.696	-1.13372	down	3.32365e-10	9.13312e-09	Peroxidase superfamily protein
AT5G44572	AT5G44572	5:17968151-17969563	19.6496	9.39924	-1.06388	down	0.000122856	0.00127671	unknown protein
AT1G04610	YUC3	1:1279387-1281618	1.82153	0.698955	-1.38188	down	0.000484346	0.00426378	YUCCA 3
AT2G45450	ZPR1	2:18733274-18734127	8.72857	3.59209	-1.28092	down	6.20268e-05	0.000693887	protein binding
AT2G41170	AT2G41170	2:17159103-17161136	16.8771	8.23412	-1.03538	down	7.11087e-07	1.17304e-05	F-box family protein
AT5G49730	FRO6	5:20201100-20204513	3.03579	0.943362	-1.68619	down	5.53372e-08	1.11065e-06	ferric reduction oxidase 6
AT4G32280	IAA29	4:15583386-15584769	2.11613	0.20876	-3.34152	down	5.69119e-06	7.87762e-05	indole-3-acetic acid inducible 29
AT4G38560	AT4G38560	4:18029195-18033741	1.28709	0.348412	-1.88525	down	1.2597e-05	0.000164376	Arabidopsis phospholipase-like protein (PEARLI 4) family
AT1G21250	WAK1	1:7439265-7442113	12.2748	5.62862	-1.12485	down	1.65186e-08	3.55593e-07	cell wall-associated kinase
AT3G49980	AT3G49980	3:18530328-18531477	1.37251	0.133095	-3.36629	down	8.94861e-05	0.000966223	F-box and associated interaction domains-containing protein
AT3G22231	PCC1	3:7845822-7846605	5.18938	1.21533	-2.09421	down	0.000126745	0.00131245	pathogen and circadian controlled 1
AT1G24530	AT1G24530	1:8693226-8694705	39.6829	18.0487	-1.13662	down	3.35742e-10	9.21355e-09	Transducin/WD40 repeat-like superfamily protein
AT3G19850	AT3G19850	3:6898180-6901255	16.6677	5.66375	-1.55723	down	1.4877e-14	7.05004e-13	Phototropic-responsive NPH3 family protein
AT5G43290	WRKY49	5:17371837-17373201	2.91678	0.400783	-2.86348	down	4.30777e-08	8.76628e-07	WRKY DNA-binding protein 49
AT5G02490	MED37D	5:550034-552647	100.103	44.4801	-1.17025	down	2.62634e-11	8.20863e-10	Heat shock protein 70 (Hsp 70) family protein
AT1G04680	AT1G04680	1:1303528-1307884	33.4271	14.665	-1.18864	down	2.02685e-11	6.48337e-10	Pectin lyase-like superfamily protein
AT2G26150	HSFA2	2:11135681-11137396	11.2731	5.09526	-1.14566	down	1.73195e-13	7.25081e-12	heat shock transcription factor A2
AT3G57730	AT3G57730	3:21389963-21391562	2.35787	1.10611	-1.09199	down	0.00302547	0.0202014	Protein kinase superfamily protein
AT4G36540	BEE2	4:17243582-17245296	19.5904	8.17408	-1.26102	down	5.32019e-13	2.10667e-11	BR enhanced expression 2
AT5G03760	CSLA9	5:985674-990549	31.4626	15.125	-1.0567	down	2.38931e-09	5.85095e-08	Nucleotide-diphospho-sugar transferases superfamily protein
AT5G03150	JKD	5:745643-749007	8.37292	3.93841	-1.08812	down	1.06849e-06	1.71293e-05	C2H2-like zinc finger protein
AT3G21330	BHLH87	3:7507239-7509175	6.96424	0.880462	-2.98363	down	0	0	basic helix-loop-helix (bHLH) DNA-binding superfamily protein
AT5G09820	PAP7	5:3055778-3057447	7.52885	3.76323	-1.00046	down	3.70778e-06	5.30808e-05	Plastid-lipid associated protein PAP / fibrillin family protein
AT1G66920	AT1G66920	1:24965303-24967522	13.2435	6.58738	-1.00751	down	1.47549e-12	5.59373e-11	Protein kinase superfamily protein
AT4G23130	CRK5	4:12117540-12120134	2.11603	0.235015	-3.17054	down	4.92273e-13	1.96066e-11	cysteine-rich RLK (RECEPTOR-like protein kinase) 5
AT4G11050	AtGH9C3	4:6747466-6751311	1.25316	0.466334	-1.42614	down	0.000890648	0.00724984	glycosyl hydrolase 9C3
AT1G13510	AT1G13510	1:4629202-4630821	1.66038	0.67174	-1.30554	down	0.00290012	0.0195365	Protein of unknown function (DUF1262)
AT5G52780	AT5G52780	5:21390872-21391474	24.3776	11.549	-1.07779	down	8.51157e-06	0.000114262	Protein of unknown function (DUF3464)
AT2G40130	AT2G40130	2:16765919-16769268	1.38661	0.244731	-2.50229	down	1.56543e-09	3.95159e-08	Double Clp-N motif-containing P-loop nucleoside triphosphate hydrolases superfamily protein
AT1G62770	AT1G62770	1:23245885-23246890	8.89669	3.40331	-1.38633	down	3.89156e-06	5.51718e-05	Plant invertase/pectin methylesterase inhibitor superfamily protein
AT5G54040	AT5G54040	5:21928846-21930637	2.24692	0.759055	-1.56567	down	5.19526e-05	0.000592521	Cysteine/Histidine-rich C1 domain family protein
AT1G02360	AT1G02360	1:471989-473160	8.91851	4.22411	-1.07816	down	7.01627e-05	0.000775339	Chitinase family protein
AT4G38400	EXLA2	4:17978442-17979740	21.0909	9.23827	-1.19092	down	5.77454e-08	1.15221e-06	expansin-like A2
AT5G54510	GH3.6	5:22131092-22133678	27.0648	11.6674	-1.21394	down	1.66358e-11	5.39728e-10	Auxin-responsive GH3 family protein
AT2G35585	AT2G35585	2:14936665-14937964	3.18239	1.34063	-1.2472	down	0.00354635	0.0229677	unknown protein
AT4G20450	AT4G20450	4:11024053-11029008	0.694157	0.298179	-1.21908	down	0.00925103	0.0493195	Leucine-rich repeat protein kinase family protein
AT5G51810	GA20OX2	5:21055187-21056808	1.65794	0.744251	-1.15553	down	0.00800619	0.0440108	gibberellin 20 oxidase 2
AT5G48570	FKBP65	5:19690541-19693845	48.2236	19.0456	-1.34028	down	4.44089e-15	2.23926e-13	FKBP-type peptidyl-prolyl cis-trans isomerase family protein
AT5G62340	AT5G62340	5:25033517-25034404	12.0261	4.96068	-1.27756	down	3.6734e-06	5.26254e-05	Plant invertase/pectin methylesterase inhibitor superfamily protein
AT1G49000	AT1G49000	1:18123458-18124165	2.13427	0.379832	-2.49031	down	0.000328511	0.00304173	unknown protein
AT1G67910	AT1G67910	1:25471287-25472440	6.57059	3.0862	-1.09019	down	0.00181097	0.0131609	unknown protein
AT4G31650	REM6	4:15331139-15333321	6.04564	2.34695	-1.36511	down	1.70289e-06	2.61135e-05	Transcriptional factor B3 family protein
AT3G62550	AT3G62550	3:23135983-23137173	22.1735	10.0534	-1.14116	down	1.17818e-06	1.86253e-05	Adenine nucleotide alpha hydrolases-like superfamily protein
AT3G57240	BG3	3:21181741-21183075	0.993088	0.300477	-1.72467	down	0.00343376	0.0223659	beta-1,3-glucanase 3
AT5G10760	AT5G10760	5:3400341-3402207	1.33098	0.424772	-1.64773	down	0.00061989	0.00527447	Eukaryotic aspartyl protease family protein
AT2G39040	PER24	2:16299350-16301227	11.0243	3.18994	-1.78908	down	9.24794e-12	3.08345e-10	Peroxidase superfamily protein
AT4G09900	MES12	4:6221663-6224134	16.4112	7.72244	-1.08755	down	4.65572e-07	8.0094e-06	methyl esterase 12
AT3G17580	AT3G17580	3:6015183-6015850	3.83931	1.33901	-1.51968	down	0.000609134	0.00519622	unknown protein
AT4G11460	CRK30	4:6964467-6967093	13.8678	5.59343	-1.30993	down	1.03303e-10	3.02982e-09	cysteine-rich RLK (RECEPTOR-like protein kinase) 30
AT1G11210	AT1G11210	1:3755676-3756998	12.5503	6.15239	-1.0285	down	9.74424e-06	0.000129535	Protein of unknown function (DUF761)
AT5G44130	FLA13	5:17761089-17762003	386.83	149.902	-1.36768	down	1.68532e-13	7.07005e-12	FASCICLIN-like arabinogalactan protein 13 precursor
AT3G23450	AT3G23450	3:8410432-8412193	8.16655	2.84392	-1.52184	down	2.29269e-09	5.64135e-08	unknown protein
AT5G62170	AT5G62170	5:24972976-24975549	4.71975	2.2581	-1.0636	down	1.00404e-05	0.000133127	unknown protein
AT5G15580	LNG1	5:5068300-5072492	10.3474	5.01938	-1.04369	down	1.1463e-08	2.55633e-07	longifolia1
AT3G59880	AT3G59880	3:22120968-22121700	8.51672	3.97344	-1.09991	down	0.000589143	0.005057	unknown protein
AT5G14920	GASA14	5:4826478-4827980	269.283	65.0774	-2.04889	down	0	0	Gibberellin-regulated family protein
AT1G04040	AT1G04040	1:1040382-1043864	227.132	108.297	-1.06855	down	4.45252e-10	1.20571e-08	HAD superfamily, subfamily IIIB acid phosphatase
AT1G59940	ARR3	1:22065616-22066973	2.03811	0.829575	-1.29679	down	0.00584513	0.0342771	response regulator 3
AT1G14700	PAP3	1:5058679-5061136	5.81622	2.37073	-1.29475	down	1.1459e-06	1.81851e-05	purple acid phosphatase 3
AT5G38540	JAL43	5:15426809-15428710	1.10208	0.267886	-2.04054	down	0.000381554	0.00347318	Mannose-binding lectin superfamily protein
AT1G44830	ERF014	1:16933791-16934511	13.8157	3.04444	-2.18206	down	1.34497e-11	4.41253e-10	Integrase-type DNA-binding superfamily protein
AT2G24762	GDU4	2:10559383-10560175	21.5958	10.7554	-1.00569	down	1.37291e-05	0.000177159	glutamine dumper 4
AT1G14780	AT1G14780	1:5090989-5098032	9.72054	3.78817	-1.35953	down	7.32982e-10	1.94373e-08	MAC/Perforin domain-containing protein
AT4G11900	AT4G11900	4:7150240-7153571	0.735414	0.24309	-1.59707	down	0.0012203	0.00945927	S-locus lectin protein kinase family protein
AT5G35190	AT5G35190	5:13434180-13435167	63.7216	26.5431	-1.26345	down	1.77747e-12	6.68903e-11	proline-rich extensin-like family protein
AT2G36460	AT2G36460	2:15296700-15298514	148.821	73.2847	-1.022	down	3.41209e-10	9.35105e-09	Aldolase superfamily protein
AT3G55240	AT3G55240	3:20473540-20474763	14.488	5.78599	-1.32422	down	2.16428e-06	3.26989e-05	Plant protein 1589 of unknown function
AT3G10000	EDA31	3:3076780-3078947	1.01117	0.431345	-1.22911	down	0.00672889	0.0383502	Homeodomain-like superfamily protein
AT3G18200	AT3G18200	3:6234305-6236091	7.47521	3.3621	-1.15275	down	2.0334e-05	0.000253364	nodulin MtN21 /EamA-like transporter family protein
AT5G54190	PORA	5:21990911-21992812	1.40035	0.0672781	-4.37951	down	0.000180174	0.00178707	protochlorophyllide oxidoreductase A
AT5G55050	AT5G55050	5:22337700-22340100	87.3954	30.6619	-1.51111	down	0	0	GDSL-like Lipase/Acylhydrolase superfamily protein
AT1G19330	AT1G19330	1:6680562-6683533	2.74915	1.25864	-1.12713	down	0.0007955	0.00658259	unknown protein
AT4G00165	AT4G00165	4:69272-69884	27.2901	13.5069	-1.01468	down	5.9619e-12	2.05129e-10	Bifunctional inhibitor/lipid-transfer protein/seed storage 2S albumin superfamily protein
AT5G58570	AT5G58570	5:23670394-23673287	65.0953	27.7112	-1.23208	down	1.04278e-09	2.70568e-08	unknown protein
AT5G16530	PIN8	5:5400734-5402626	1.05429	0.302789	-1.79988	down	0.00778639	0.0431285	Auxin efflux carrier family protein
AT1G53540	HSP17.6C	1:19980461-19981109	11.0698	4.44084	-1.31772	down	1.62033e-05	0.000206034	HSP20-like chaperones superfamily protein
AT4G09890	AT4G09890	4:6218395-6218927	22.2206	7.19853	-1.62612	down	1.0625e-08	2.37461e-07	Protein of unknown function (DUF3511)
AT5G48660	AT5G48660	5:19736646-19738538	9.69536	4.76103	-1.02602	down	5.62633e-05	0.000633914	B-cell receptor-associated protein 31-like
AT4G17340	TIP2-2	4:9699252-9700410	70.3817	24.1831	-1.5412	down	0	0	tonoplast intrinsic protein 2
AT5G03140	LECRK82	5:737589-740016	6.50789	2.77356	-1.23045	down	1.27223e-07	2.3831e-06	Concanavalin A-like lectin protein kinase family protein
AT1G10340	AT1G10340	1:3390321-3392571	2.82086	1.26511	-1.15688	down	0.000244446	0.00235054	Ankyrin repeat family protein
AT1G44050	AT1G44050	1:16739260-16741513	0.697207	0.23702	-1.55658	down	0.00374745	0.0239668	Cysteine/Histidine-rich C1 domain family protein
AT5G22930	AT5G22930	5:7668228-7669315	5.59553	1.80221	-1.63451	down	1.76361e-05	0.000222869	Protein of unknown function (DUF1635)
AT3G06870	AT3G06870	3:2167729-2169222	8.59074	3.32714	-1.3685	down	2.17167e-06	3.27864e-05	proline-rich family protein
AT2G42380	BZIP34	2:17646899-17648945	8.17515	2.50536	-1.70623	down	1.53181e-10	4.40438e-09	Basic-leucine zipper (bZIP) transcription factor family protein
AT4G36470	AT4G36470	4:17215026-17216530	5.08836	2.20683	-1.20522	down	9.60396e-05	0.00102831	S-adenosyl-L-methionine-dependent methyltransferases superfamily protein
AT1G49230	ATL78	1:18209260-18210128	8.2178	2.69294	-1.60957	down	5.14447e-07	8.76916e-06	RING/U-box superfamily protein
AT2G47930	AGP26	2:19616974-19617681	30.9506	13.8798	-1.15698	down	3.39543e-07	5.97689e-06	arabinogalactan protein 26
AT3G48260	WNK3	3:17873011-17875220	2.34646	0.890272	-1.39817	down	0.000226542	0.00218969	with no lysine (K) kinase 3
AT3G52630	RPA3A	3:19513978-19514745	22.8398	10.6329	-1.10302	down	7.96897e-07	1.29993e-05	Nucleic acid-binding, OB-fold-like protein
AT3G60280	UCC3	3:22279663-22280675	3.26997	1.24604	-1.39192	down	0.000888326	0.00723382	uclacyanin 3
AT4G03460	AT4G03460	4:1536403-1540111	1.78841	0.537643	-1.73396	down	1.93912e-05	0.000242799	Ankyrin repeat family protein
AT2G28500	LBD11	2:12186568-12188142	6.87832	2.4776	-1.47311	down	3.96885e-05	0.000465121	LOB domain-containing protein 11
AT3G01490	AT3G01490	3:190871-193537	19.3247	9.53481	-1.01917	down	7.69125e-08	1.50244e-06	Protein kinase superfamily protein
AT3G44990	XTH31	3:16446974-16448764	160.514	58.3599	-1.45965	down	0	0	xyloglucan endo-transglycosylase-related 8
AT1G26560	BGLU40	1:9178377-9181835	17.3367	7.49983	-1.2089	down	1.64349e-09	4.13844e-08	beta glucosidase 40
AT3G01260	AT3G01260	3:80175-82005	2.48464	0.341493	-2.86311	down	2.72335e-08	5.68902e-07	Galactose mutarotase-like superfamily protein
AT4G23300	CRK22	4:12181931-12184704	13.891	5.16557	-1.42715	down	4.85745e-12	1.69407e-10	cysteine-rich RLK (RECEPTOR-like protein kinase) 22
AT4G28850	XTH26	4:14244294-14245957	9.27135	4.30761	-1.10589	down	2.58028e-05	0.000315364	xyloglucan endotransglucosylase/hydrolase 26
AT5G45580	AT5G45580	5:18481091-18482643	3.13616	1.04624	-1.58379	down	0.000217614	0.00211137	Homeodomain-like superfamily protein
AT2G28260	CNGC15	2:12049988-12052453	4.24431	2.01832	-1.07237	down	8.90477e-05	0.000962518	cyclic nucleotide-gated channel 15
AT2G17840	ERD7	2:7755604-7757852	85.5027	41.3592	-1.04776	down	3.02813e-10	8.34345e-09	Senescence/dehydration-associated protein-related
AT1G78995	AT1G78995	1:29715078-29716111	4.98244	1.61327	-1.62687	down	1.36667e-05	0.000176521	unknown protein
AT2G26480	UGT76D1	2:11263962-11265684	2.71155	1.2488	-1.11858	down	0.001705	0.0125197	UDP-glucosyl transferase 76D1
AT1G52190	NPF1.2	1:19434508-19438971	12.6446	1.53326	-3.04385	down	0	0	Major facilitator superfamily protein
AT1G11600	CYP77B1	1:3902011-3903782	10.66	4.43134	-1.26639	down	1.80253e-08	3.85997e-07	cytochrome P450, family 77, subfamily B, polypeptide 1
AT4G12410	AT4G12410	4:7342955-7343590	1.51209	0.184067	-3.03824	down	0.00131237	0.0100625	SAUR-like auxin-responsive protein family
AT1G78100	AT1G78100	1:29387794-29389112	37.6503	18.4242	-1.03106	down	1.55846e-08	3.37976e-07	F-box family protein
AT5G22580	AT5G22580	5:7502673-7503449	41.064	13.1105	-1.64715	down	1.43663e-13	6.14001e-12	Stress responsive A/B Barrel Domain
AT1G13430	STO9	1:4606499-4607747	3.52602	0.87478	-2.01105	down	6.54467e-07	1.09552e-05	sulfotransferase 4C
AT3G55700	UGT76F1	3:20671114-20673372	1.36266	0.44414	-1.61734	down	0.000875444	0.00714597	UDP-Glycosyltransferase superfamily protein
AT2G40180	PP2C5	2:16782521-16784147	1.15501	0.391196	-1.56194	down	0.00516389	0.0310288	phosphatase 2C5
AT4G21650	AT4G21650	4:11501197-11504678	3.47481	1.53102	-1.18244	down	2.16875e-05	0.000268595	Subtilase family protein
AT5G44820	AT5G44820	5:18095712-18097585	6.30116	3.03318	-1.05479	down	0.000269175	0.00255829	Nucleotide-diphospho-sugar transferase family protein
AT3G58070	GIS	3:21506612-21507654	2.80806	1.0102	-1.47493	down	0.000289653	0.00272257	C2H2 and C2HC zinc fingers superfamily protein
AT3G12710	AT3G12710	3:4040323-4041982	17.8705	8.68887	-1.04034	down	5.08655e-07	8.69214e-06	DNA glycosylase superfamily protein
AT4G27730	OPT6	4:13831037-13836578	26.7197	10.5326	-1.34304	down	8.57092e-14	3.75726e-12	oligopeptide transporter 1
AT2G29660	AT2G29660	2:12678889-12680667	13.2053	6.46541	-1.0303	down	7.11714e-07	1.17312e-05	zinc finger (C2H2 type) family protein
AT2G14560	LURP1	2:6213971-6215901	2.65843	0.416346	-2.67472	down	9.26028e-06	0.000123342	Protein of unknown function (DUF567)
AT5G63650	SRK2H	5:25481516-25483719	7.76846	3.59468	-1.11177	down	1.74189e-05	0.000220669	SNF1-related protein kinase 2.5
AT3G01470	HAT5	3:173315-184403	168.237	79.491	-1.08163	down	3.57758e-10	9.75235e-09	homeobox 1
AT2G28250	NCRK	2:12043481-12046537	7.91794	3.47076	-1.18987	down	6.17782e-08	1.22789e-06	Protein kinase superfamily protein
AT4G38840	AT4G38840	4:18124977-18125559	25.0994	12.3202	-1.02663	down	3.56247e-05	0.000423033	SAUR-like auxin-responsive protein family
AT3G17185	TASIR-ARF	3:5861490-5862437	10.929	4.87998	-1.16322	down	0.000379279	0.00345554	TAS3/TASIR-ARF (TRANS-ACTING SIRNA3)
AT5G62480	GSTU9	5:25088693-25089620	4.34975	1.73348	-1.32727	down	0.000105973	0.00112059	glutathione S-transferase tau 9
AT4G23140	CRK6	4:12121382-12124205	0.540482	0.0637997	-3.08262	down	0.000674406	0.00568869	cysteine-rich RLK (RECEPTOR-like protein kinase) 6
AT5G60780	NRT2.3	5:24450838-24452756	2.52508	1.2024	-1.07041	down	0.0028369	0.0191585	nitrate transporter 2.3
AT5G37300	WSD1	5:14767498-14770249	0.709651	0.173172	-2.0349	down	0.00257601	0.0176611	O-acyltransferase (WSD1-like) family protein
AT1G68810	BHLH30	1:25861122-25863120	9.97198	4.61234	-1.11238	down	2.35081e-06	3.52828e-05	basic helix-loop-helix (bHLH) DNA-binding superfamily protein
AT5G23990	ATFRO5	5:8105564-8108590	1.42877	0.660631	-1.11286	down	0.00637009	0.0366316	ferric reduction oxidase 5
AT4G30110	HMA2	4:14720240-14724584	1.2533	0.622366	-1.0099	down	0.00438789	0.0272291	heavy metal atpase 2
AT5G51950	AT5G51950	5:21104570-21108605	0.504419	0.162682	-1.63257	down	0.00832157	0.0452963	Glucose-methanol-choline (GMC) oxidoreductase family protein
AT5G57770	AT5G57770	5:23400714-23403130	9.5126	3.06376	-1.63453	down	6.639e-11	1.99287e-09	Plant protein of unknown function (DUF828) with plant pleckstrin homology-like region
AT3G12610	DRT100	3:4006398-4007807	38.7488	13.0744	-1.56741	down	0	0	Leucine-rich repeat (LRR) family protein
AT3G49750	AtRLP44	3:18450425-18451494	3.28829	1.53012	-1.10369	down	0.00385241	0.0245384	receptor like protein 44
AT2G38530	LTP2	2:16128377-16129158	323.176	117.291	-1.46222	down	6.66134e-16	3.5421e-14	lipid transfer protein 2
AT1G78970	LUP1	1:29703061-29711421	7.67266	2.16479	-1.8255	down	0	0	lupeol synthase 1
AT4G26530	AT4G26530	4:13391292-13393107	5.00136	1.07077	-2.22366	down	8.88178e-16	4.69839e-14	Aldolase superfamily protein
AT3G60290	AT3G60290	3:22282626-22284556	4.21309	1.63148	-1.36869	down	3.82956e-05	0.000450827	2-oxoglutarate (2OG) and Fe(II)-dependent oxygenase superfamily protein
AT1G20450	ERD10	1:7088002-7089606	111.416	54.2276	-1.03886	down	1.04252e-09	2.70568e-08	Dehydrin family protein
AT5G03960	IQD12	5:1068259-1069978	1.58844	0.633072	-1.32717	down	0.00384324	0.0244953	IQ-domain 12
AT5G47330	AT5G47330	5:19207098-19208822	31.3967	5.72736	-2.45467	down	0	0	alpha/beta-Hydrolases superfamily protein
AT2G36090	AT2G36090	2:15158560-15160750	10.7698	4.44666	-1.27619	down	1.1004e-06	1.75583e-05	F-box family protein
AT5G50335	AT5G50335	5:20489093-20489727	27.3598	12.2823	-1.15548	down	1.10219e-06	1.75635e-05	unknown protein
AT1G23340	AT1G23340	1:8283643-8286832	1.69113	0.806179	-1.06881	down	0.00489643	0.0297746	Protein of Unknown Function (DUF239)
AT1G28660	AT1G28660	1:10071711-10073411	52.5979	23.6086	-1.15569	down	5.08298e-11	1.54161e-09	GDSL-like Lipase/Acylhydrolase superfamily protein
AT1G65490	AT1G65490	1:24354770-24355351	2.97198	0.660284	-2.17026	down	0.0029096	0.0195805	unknown protein
AT3G60520	AT3G60520	3:22361529-22362579	19.0007	9.35963	-1.02153	down	3.99055e-05	0.000467359	unknown protein
AT2G46570	LAC6	2:19126871-19129105	0.87763	0.150675	-2.54218	down	0.00012156	0.00126452	laccase 6
AT4G30290	XTH19	4:14828711-14830016	24.5964	6.23907	-1.97904	down	0	0	xyloglucan endotransglucosylase/hydrolase 19
AT1G13650	AT1G13650	1:4680431-4682196	5.38596	1.65761	-1.7001	down	6.90559e-14	3.04679e-12	BEST Arabidopsis thaliana protein match is: 18S pre-ribosomal assembly protein gar2-related (TAIR:AT2G03810.4)
AT2G46750	GULLO2	2:19208319-19210958	10.5974	5.21668	-1.0225	down	1.3896e-06	2.16005e-05	D-arabinono-1,4-lactone oxidase family protein
AT1G29450	SAUR64	1:10305950-10306499	3.69689	1.41537	-1.38513	down	0.00557902	0.0330479	SAUR-like auxin-responsive protein family
AT4G12470	AZI1	4:7401108-7401907	806.74	343.098	-1.23348	down	6.16818e-12	2.11162e-10	azelaic acid induced 1
AT4G15480	UGT84A1	4:8845874-8850516	3.09566	1.06623	-1.53772	down	8.20378e-06	0.00011062	UDP-Glycosyltransferase superfamily protein
AT4G39320	AT4G39320	4:18289054-18289857	4.92675	2.15002	-1.19628	down	0.00103197	0.00817273	microtubule-associated protein-related
AT2G23630	sks16	2:10052565-10055317	4.2073	0.785448	-2.42131	down	7.24132e-12	2.45438e-10	SKU5 similar 16
AT2G28570	AT2G28570	2:12241769-12242729	20.4962	8.99703	-1.18783	down	1.96733e-07	3.58958e-06	unknown protein
AT3G23110	AtRLP37	3:8220681-8226400	1.12317	0.254004	-2.14466	down	7.86916e-06	0.000106335	receptor like protein 37
AT1G10220	AT1G10220	1:3352158-3354856	5.21612	1.5263	-1.77294	down	0.000234525	0.00226152	unknown protein
AT5G24880	AT5G24880	5:8552742-8554074	2.88187	1.06492	-1.43625	down	0.00011122	0.00116944	BEST Arabidopsis thaliana protein match is: calmodulin-binding protein-related (TAIR:AT5G10660.1)
AT5G50720	HVA22E	5:20633192-20634552	8.00187	3.59024	-1.15626	down	0.000833496	0.00685274	HVA22 homologue E
AT5G07450	CYCU4-2	5:2358351-2359308	1.35049	0.374191	-1.85163	down	0.00821395	0.0448891	cyclin p4
AT4G08620	SULTR1	4:5500312-5506265	0.767052	0.321615	-1.25399	down	0.00923918	0.0492949	sulphate transporter 1
AT5G23980	FRO4	5:8098051-8101323	2.44542	0.734202	-1.73584	down	5.91151e-07	9.98519e-06	ferric reduction oxidase 4
AT1G78120	TPR12	1:29393938-29396086	10.2906	3.04806	-1.75537	down	1.45883e-13	6.22192e-12	Tetratricopeptide repeat (TPR)-like superfamily protein
AT2G18650	ATL49	2:8086859-8088131	2.33424	0.963477	-1.27663	down	0.00218263	0.0154185	RING/U-box superfamily protein
AT4G25200	HSP23.6	4:12917016-12918053	9.02149	1.74825	-2.36745	down	1.48972e-11	4.87181e-10	mitochondrion-localized small heat shock protein 23.6
AT1G12010	AT1G12010	1:4056206-4057933	5.79964	1.47633	-1.97395	down	1.06428e-09	2.75796e-08	2-oxoglutarate (2OG) and Fe(II)-dependent oxygenase superfamily protein
AT4G10380	NIP5-1	4:6431235-6434822	18.987	7.23943	-1.39106	down	8.68572e-12	2.91977e-10	NOD26-like intrinsic protein 5
AT4G23340	AT4G23340	4:12195452-12196793	0.651973	0.119505	-2.44775	down	0.0083348	0.045308	2-oxoglutarate (2OG) and Fe(II)-dependent oxygenase superfamily protein
AT3G51410	AT3G51410	3:19081256-19082212	3.20937	0.899078	-1.83577	down	5.72477e-05	0.000644296	Arabidopsis protein of unknown function (DUF241)
AT1G64380	ERF061	1:23890645-23892173	5.95834	2.57253	-1.21172	down	1.41967e-05	0.000182542	Integrase-type DNA-binding superfamily protein
AT1G20070	AT1G20070	1:6956520-6959123	11.3833	4.99254	-1.18908	down	3.59784e-06	5.16152e-05	unknown protein
AT5G15160	PRE2	5:4921265-4922648	6.73046	3.34583	-1.00834	down	0.00548678	0.0326148	BANQUO 2
AT5G57530	XTH12	5:23300320-23301605	20.5224	8.18766	-1.32568	down	2.60803e-09	6.34105e-08	xyloglucan endotransglucosylase/hydrolase 12
AT1G06330	AT1G06330	1:1931670-1932266	3.64498	0.748851	-2.28316	down	0.000766921	0.00636675	Heavy metal transport/detoxification superfamily protein
AT2G34010	AT2G34010	2:14368855-14370438	1.3288	0.542262	-1.29307	down	0.00900125	0.048278	unknown protein
AT4G37160	sks15	4:17494704-17497124	11.0386	3.74537	-1.55938	down	7.35212e-12	2.48371e-10	SKU5 similar 15
AT3G43960	AT3G43960	3:15774054-15775657	8.38233	3.84417	-1.12468	down	1.33711e-05	0.000173139	Cysteine proteinases superfamily protein
AT2G17740	AT2G17740	2:7706895-7707861	11.0791	2.54476	-2.12224	down	6.85296e-12	2.33434e-10	Cysteine/Histidine-rich C1 domain family protein
AT3G07540	FH10	3:2404508-2407541	7.57193	3.17384	-1.25443	down	9.60815e-09	2.15914e-07	Actin-binding FH2 (formin homology 2) family protein
AT5G44700	GSO2	5:18032863-18036894	0.561529	0.227463	-1.30373	down	0.0036899	0.0237322	Leucine-rich repeat transmembrane protein kinase
AT4G37470	KAI2	4:17616658-17618473	29.5127	11.5154	-1.35777	down	1.19824e-11	3.95652e-10	alpha/beta-Hydrolases superfamily protein
AT1G26290	AT1G26290	1:9095899-9099754	3.30125	1.34364	-1.29686	down	0.00845337	0.0458795	unknown protein
AT3G50560	AT3G50560	3:18761087-18764016	5.89941	2.58112	-1.19257	down	0.000139898	0.00143271	NAD(P)-binding Rossmann-fold superfamily protein
AT5G15180	PER56	5:4930518-4932363	4.92226	2.39514	-1.03921	down	0.000838509	0.00688566	Peroxidase superfamily protein
AT3G57130	NPR6	3:21147557-21150027	4.67213	2.12709	-1.1352	down	9.33378e-05	0.00100264	Ankyrin repeat family protein / BTB/POZ domain-containing protein
AT4G34900	XDH2	4:16625554-16631327	5.33666	1.73091	-1.6244	down	1.50324e-13	6.37151e-12	xanthine dehydrogenase 2
AT5G20110	AT5G20110	5:6791486-6793346	11.0022	4.77327	-1.20474	down	1.60046e-05	0.000203759	Dynein light chain type 1 family protein
AT1G17700	PRA1F1	1:6089516-6090323	5.6472	2.45856	-1.19972	down	0.000866656	0.00707988	prenylated RAB acceptor 1.F1
AT5G55620	AT5G55620	5:22530201-22530939	68.1925	33.9291	-1.00709	down	6.70691e-08	1.32533e-06	unknown protein
AT2G41510	CKX1	2:17314531-17317003	2.13368	0.4222	-2.33735	down	1.42575e-08	3.11171e-07	cytokinin oxidase/dehydrogenase 1
AT3G14540	TPS19	3:4881438-4883936	1.61288	0.479347	-1.7505	down	3.24072e-05	0.000388431	Terpenoid cyclases/Protein prenyltransferases superfamily protein
AT5G44260	AT5G44260	5:17829625-17831225	8.60833	3.93815	-1.12822	down	8.21413e-06	0.000110631	Zinc finger C-x8-C-x5-C-x3-H type family protein
AT1G80340	GA3OX2	1:30200692-30202200	2.3817	0.515654	-2.20752	down	7.6427e-06	0.00010348	gibberellin 3-oxidase 2
AT5G08760	AT5G08760	5:2854939-2855617	41.1069	10.5127	-1.96725	down	2.14186e-11	6.80873e-10	unknown protein
AT5G48800	AT5G48800	5:19786763-19790334	3.96275	1.6104	-1.29908	down	5.46988e-06	7.58697e-05	Phototropic-responsive NPH3 family protein
AT4G18970	AT4G18970	4:10388721-10390991	28.9483	11.0049	-1.39533	down	4.24771e-13	1.70175e-11	GDSL-like Lipase/Acylhydrolase superfamily protein
AT2G28690	AT2G28690	2:12306889-12308628	12.0501	5.4855	-1.13535	down	3.77635e-06	5.38741e-05	Protein of unknown function (DUF1635)
AT3G62280	AT3G62280	3:23049422-23051152	3.0151	1.33201	-1.17861	down	0.00178494	0.0129994	GDSL-like Lipase/Acylhydrolase superfamily protein
AT1G03820	AT1G03820	1:959868-960728	7.76378	1.62335	-2.25778	down	8.58065e-11	2.54954e-09	unknown protein
AT4G19810	AT4G19810	4:10763933-10765753	15.5099	7.4232	-1.06308	down	8.89983e-07	1.44486e-05	Glycosyl hydrolase family protein with chitinase insertion domain
AT1G63750	AT1G63750	1:23650847-23655363	4.42611	2.19759	-1.01012	down	3.76655e-08	7.68017e-07	Disease resistance protein (TIR-NBS-LRR class) family
AT1G64405	AT1G64405	1:23923731-23924336	4.61635	1.32332	-1.80259	down	0.000181866	0.00180156	unknown protein
AT5G43175	BHLH139	5:17334120-17335234	1.48107	0.206283	-2.84394	down	0.00122984	0.00952605	basic helix-loop-helix (bHLH) DNA-binding superfamily protein
AT4G22560	AT4G22560	4:11880118-11881072	2.49815	0.716185	-1.80246	down	0.00011221	0.00117682	unknown protein
AT5G64770	RGF9	5:25897366-25898124	28.1989	8.86438	-1.66955	down	2.42479e-11	7.63698e-10	Encodes a root meristem growth factor (RGF). Belongs to a family of functionally redundant homologous peptides that are secreted, tyrosine-sulfated, and expressed mainly in the stem cell area and the innermost layer of central columella cells. RGFs are required for maintenance of the root stem cell niche and transit amplifying cell proliferation. Members of this family include: At5g60810 (RGF1), …
AT3G46970	PHS2	3:17301393-17306446	67.407	32.9387	-1.03311	down	3.19571e-09	7.6787e-08	alpha-glucan phosphorylase 2
AT4G38410	AT4G38410	4:17980939-17981719	18.6488	4.90392	-1.92708	down	3.2141e-12	1.15437e-10	Dehydrin family protein
AT1G31173	MIR167D	1:11137364-11138969	1.98526	0.507212	-1.96867	down	3.59031e-05	0.000425844	MIR167D
AT5G55340	AT5	5:22439850-22441005	2.66104	1.13936	-1.22377	down	0.00362839	0.023388	MBOAT (membrane bound O-acyl transferase) family protein
AT1G29670	AT1G29670	1:10375762-10378961	202.708	75.5055	-1.42475	down	2.22045e-15	1.1479e-13	GDSL-like Lipase/Acylhydrolase superfamily protein
AT3G26210	CYP71B23	3:9593131-9595243	6.611	1.95799	-1.7555	down	1.65649e-10	4.72309e-09	cytochrome P450, family 71, subfamily B, polypeptide 23
AT1G76210	AT1G76210	1:28594949-28595981	3.37619	1.61657	-1.06246	down	0.00490317	0.0297857	Arabidopsis protein of unknown function (DUF241)
AT3G59900	ARGOS	3:22129725-22130464	75.8036	26.6205	-1.50973	down	2.22045e-16	1.24199e-14	auxin-regulated gene involved in organ size
AT2G20835	AT2G20835	2:8970885-8971303	7.37728	1.54189	-2.25839	down	3.43537e-05	0.00041056	unknown protein
AT2G18328	RL4	2:7964392-7964909	15.2944	2.61089	-2.55039	down	3.91924e-11	1.20473e-09	RAD-like 4
AT5G23480	AT5G23480	5:7916313-7919278	3.43957	1.60359	-1.10093	down	0.000255139	0.00244075	SWIB/MDM2 domain
AT1G13480	AT1G13480	1:4622633-4624070	2.07855	0.712377	-1.54487	down	0.000294001	0.00275965	Protein of unknown function (DUF1262)
AT5G20790	AT5G20790	5:7039910-7040654	12.3451	3.5994	-1.77811	down	1.20358e-09	3.08382e-08	unknown protein
AT1G65800	SD16	1:24473120-24476715	3.45311	1.08958	-1.66413	down	4.04402e-09	9.571e-08	receptor kinase 2
AT3G50640	AT3G50640	3:18803802-18804663	2.56862	0.944768	-1.44296	down	0.00366282	0.0235877	unknown protein
AT5G04950	NAS1	5:1457644-1458890	40.1469	18.4891	-1.11862	down	1.26972e-09	3.23706e-08	nicotianamine synthase 1
AT5G51920	AT5G51920	5:21097105-21098959	2.06407	0.978885	-1.07628	down	0.00240046	0.0166866	Pyridoxal phosphate (PLP)-dependent transferases superfamily protein
AT5G22310	AT5G22310	5:7383628-7385734	10.9445	4.80547	-1.18745	down	2.59701e-08	5.44734e-07	unknown protein
AT4G08410	AT4G08410	4:5339085-5341209	17.2141	7.06411	-1.28501	down	1.94555e-12	7.24171e-11	Proline-rich extensin-like family protein
AT1G29500	SAUR66	1:10321209-10321864	3.55128	0.87505	-2.0209	down	0.000130275	0.00134493	SAUR-like auxin-responsive protein family
AT3G63200	PLP9	3:23345901-23347564	57.0577	27.9044	-1.03193	down	2.10581e-09	5.22547e-08	PATATIN-like protein 9
AT5G28300	AT5G28300	5:10292650-10295283	64.4832	25.496	-1.33865	down	2.66454e-15	1.37056e-13	Duplicated homeodomain-like superfamily protein
AT3G49970	AT3G49970	3:18527215-18529066	2.70932	0.288659	-3.23049	down	1.20494e-10	3.5039e-09	Phototropic-responsive NPH3 family protein
AT2G22980	SCPL13	2:9778876-9783251	1.4447	0.718984	-1.00674	down	0.00767634	0.0426432	serine carboxypeptidase-like 13
AT2G38090	AT2G38090	2:15944710-15947085	4.81024	2.37826	-1.0162	down	0.000170884	0.00170567	Duplicated homeodomain-like superfamily protein
AT3G28070	AT3G28070	3:10447921-10451034	5.39004	2.63232	-1.03396	down	0.000194304	0.00191332	nodulin MtN21 /EamA-like transporter family protein
AT5G10770	AT5G10770	5:3403109-3405448	18.4845	7.05595	-1.38941	down	7.83862e-12	2.64369e-10	Eukaryotic aspartyl protease family protein
AT5G53980	ATHB-52	5:21914044-21914749	18.3323	6.09951	-1.58763	down	2.31815e-09	5.69713e-08	homeobox protein 52
AT5G41900	AT5G41900	5:16768952-16771696	8.437	1.85366	-2.18636	down	2.73115e-14	1.26785e-12	alpha/beta-Hydrolases superfamily protein
AT4G38050	NAT11	4:17869378-17872482	5.01493	2.19066	-1.19486	down	3.75754e-06	5.36807e-05	Xanthine/uracil permease family protein
AT2G18300	HBI1	2:7952441-7954739	33.8072	13.7574	-1.29713	down	0	0	basic helix-loop-helix (bHLH) DNA-binding superfamily protein
AT1G29430	SAUR62	1:10302649-10303335	9.73488	3.03259	-1.68261	down	6.52393e-07	1.09295e-05	SAUR-like auxin-responsive protein family
AT1G49200	ATL75	1:18198226-18199168	5.43231	2.65387	-1.03347	down	0.00247043	0.0170918	RING/U-box superfamily protein
AT2G25680	MOT1	2:10933060-10934551	4.39103	1.89174	-1.21485	down	9.6597e-05	0.00103319	molybdate transporter 1
AT3G14210	ESM1	3:4729822-4731803	127.909	56.5164	-1.17838	down	1.56208e-12	5.88931e-11	epithiospecifier modifier 1
AT1G22160	AT1G22160	1:7823148-7823971	1.65345	0.476733	-1.79422	down	0.00469041	0.0287488	Protein of unknown function (DUF581)
AT1G15580	IAA5	1:5365664-5366497	1.8412	0.230653	-2.99685	down	0.00309258	0.020529	indole-3-acetic acid inducible 5
AT3G06370	NHX3	3:1930395-1934073	1.75078	0.641647	-1.44814	down	0.000138604	0.00142174	sodium hydrogen exchanger 4
AT1G08090	NRT2.1	1:2524075-2526164	4.26191	0.627136	-2.76465	down	9.19265e-14	4.02119e-12	nitrate transporter 2:1
AT4G38850	SAUR15	4:18126170-18126680	5.51372	0.664067	-3.05363	down	2.02736e-06	3.08679e-05	SAUR-like auxin-responsive protein family
AT2G39700	EXPA4	2:16543831-16545584	64.2093	23.0253	-1.47956	down	0	0	expansin A4
AT1G49750	AT1G49750	1:18410928-18412801	38.1562	17.5873	-1.11738	down	1.2034e-10	3.5039e-09	Leucine-rich repeat (LRR) family protein
AT2G13910	AT2G13910	2:5837685-5839920	1.80779	0.735546	-1.29734	down	0.000370206	0.00338796	pseudogene, CHP-rich zinc finger protein, putative
AT1G46480	WOX4	1:17236677-17238053	3.1981	0.742329	-2.10708	down	7.43893e-07	1.22027e-05	WUSCHEL related homeobox 4
AT5G52790	CBSDUF5	5:21391716-21394359	1.41297	0.430761	-1.71377	down	0.00037615	0.00343161	CBS domain-containing protein with a domain of unknown function (DUF21)
AT3G13600	AT3G13600	3:4445101-4447383	5.59673	1.8863	-1.56902	down	1.5855e-08	3.43112e-07	calmodulin-binding family protein
AT5G10430	AGP4	5:3277531-3278313	55.3141	27.2915	-1.01919	down	2.2019e-08	4.67607e-07	arabinogalactan protein 4
AT3G13760	AT3G13760	3:4517516-4519475	1.13787	0.333403	-1.77099	down	0.000254965	0.00244075	Cysteine/Histidine-rich C1 domain family protein
AT1G20190	EXPA11	1:6998488-6999817	19.2973	4.12335	-2.22651	down	0	0	expansin 11
AT4G38860	AT4G38860	4:18130267-18131060	31.7384	9.39354	-1.75649	down	2.06501e-14	9.65182e-13	SAUR-like auxin-responsive protein family
AT3G47380	AT3G47380	3:17457794-17458570	20.7615	9.15301	-1.18159	down	1.49267e-06	2.30626e-05	Plant invertase/pectin methylesterase inhibitor superfamily protein
AT2G40480	AT2G40480	2:16910363-16912592	12.8735	4.65929	-1.46623	down	1.56322e-11	5.08778e-10	Plant protein of unknown function (DUF827)
AT5G55450	AT5G55450	5:22467429-22468263	10.1594	3.48406	-1.54397	down	7.56374e-07	1.23892e-05	Bifunctional inhibitor/lipid-transfer protein/seed storage 2S albumin superfamily protein
AT3G54780	AT3G54780	3:20278876-20285126	1.98744	0.857991	-1.21187	down	8.54586e-06	0.000114647	Zinc finger (C3HC4-type RING finger) family protein
AT5G57540	XTH13	5:23302995-23304049	15.1047	5.63774	-1.42181	down	6.1975e-08	1.2306e-06	xyloglucan endotransglucosylase/hydrolase 13
AT2G01900	AT2G01900	2:405917-409014	4.25998	1.02851	-2.05029	down	2.9215e-09	7.06126e-08	DNAse I-like superfamily protein
AT3G29410	TPS25	3:11302430-11305136	1.15405	0.389736	-1.56613	down	0.000676487	0.00570154	Terpenoid cyclases/Protein prenyltransferases superfamily protein
AT5G13870	XTH5	5:4474975-4477045	4.59419	2.17916	-1.07604	down	0.000435171	0.00390396	xyloglucan endotransglucosylase/hydrolase 5
AT4G13990	AT4G13990	4:8084394-8086095	4.24843	1.93314	-1.13598	down	0.000156678	0.00158474	Exostosin family protein
AT2G28630	KCS12	2:12275318-12277245	18.5019	6.66017	-1.47404	down	3.87024e-13	1.55968e-11	3-ketoacyl-CoA synthase 12
AT3G15670	AT3G15670	3:5309885-5310988	1.05076	0.221095	-2.24869	down	0.00134636	0.0102731	Late embryogenesis abundant protein (LEA) family protein
AT1G14280	PKS2	1:4877626-4879149	33.6956	12.1421	-1.47254	down	2.88658e-15	1.47735e-13	phytochrome kinase substrate 2
AT4G12880	ENODL19	4:7544380-7545327	48.7889	23.8446	-1.03289	down	7.79113e-08	1.51905e-06	early nodulin-like protein 19
AT3G23170	AT3G23170	3:8267941-8268735	17.599	8.05878	-1.12686	down	5.47351e-06	7.58697e-05	unknown protein
AT5G04190	PKS4	5:1150891-1152481	6.12675	2.74657	-1.15749	down	1.32919e-05	0.000172223	phytochrome kinase substrate 4
AT1G72230	AT1G72230	1:27188065-27189244	5.09802	2.27126	-1.16645	down	0.000830565	0.00683413	Cupredoxin superfamily protein
AT4G03070	AOP1	4:1358431-1365475	4.10797	1.67396	-1.29516	down	0.000446695	0.0039916	2-oxoglutarate (2OG) and Fe(II)-dependent oxygenase superfamily protein
AT1G80760	NIP6-1	1:30348800-30352208	8.94781	2.55691	-1.80713	down	1.57975e-10	4.52951e-09	NOD26-like intrinsic protein 6
AT3G30875	AT3G30875	3:12647724-12654422	1.10239	0.418072	-1.39881	down	2.8369e-06	4.1692e-05	pseudogene, putative multidrug resistance protein, similar to multidrug resistance protein 1 homolog GB:T06165 GI:7442649 from (Hordeum vulgare)
AT4G17770	TPS5	4:9876237-9880254	14.0925	5.88817	-1.25903	down	2.87836e-11	8.9826e-10	trehalose phosphatase/synthase 5
AT5G03640	AT5G03640	5:927914-930781	1.51419	0.7113	-1.09001	down	0.00141703	0.0107411	Protein kinase superfamily protein
AT4G20420	AT4G20420	4:11016969-11017623	1.97376	0.652591	-1.5967	down	0.00799787	0.0439904	Tapetum specific protein TAP35/TAP44
AT3G50340	AT3G50340	3:18665093-18666672	19.5475	6.18427	-1.66031	down	4.88498e-15	2.45111e-13	unknown protein
AT3G01440	PNSL3	3:168434-172022	10.3386	3.86069	-1.42111	down	6.63238e-07	1.10659e-05	PsbQ-like 1
AT1G54200	AT1G54200	1:20235711-20237065	7.56477	2.98226	-1.34289	down	6.66761e-07	1.11135e-05	unknown protein
AT1G57560	AtMYB50	1:21316827-21318064	9.12774	4.42122	-1.04581	down	7.35821e-05	0.000810313	myb domain protein 50
AT3G62110	AT3G62110	3:22997030-23000041	13.3075	5.77348	-1.20473	down	2.47192e-09	6.03161e-08	Pectin lyase-like superfamily protein
AT5G20640	AT5G20640	5:6984239-6986037	1.25772	0.166743	-2.91512	down	0.000832255	0.00684529	Protein of unknown function (DUF567)
AT2G40610	EXPA8	2:16948862-16950557	8.76424	1.7145	-2.35384	down	6.79456e-14	3.00428e-12	expansin A8
AT5G12020	HSP17.6	5:3882236-3882938	53.1371	20.6699	-1.36219	down	4.85323e-12	1.69407e-10	17.6 kDa class II heat shock protein
AT4G12500	AT4G12500	4:7414149-7414927	27.8792	8.45968	-1.72051	down	1.02029e-12	3.9042e-11	Bifunctional inhibitor/lipid-transfer protein/seed storage 2S albumin superfamily protein
AT3G22235	AT3G22235	3:7854418-7855814	5.74311	1.28872	-2.15589	down	4.24315e-05	0.000495809	FUNCTIONS IN: molecular_function unknown
AT1G19940	AtGH9B5	1:6918190-6920377	1.7027	0.792308	-1.10369	down	0.00545542	0.0324566	glycosyl hydrolase 9B5
AT4G39840	AT4G39840	4:18484874-18486814	130.953	64.3191	-1.02573	down	7.77761e-09	1.77705e-07	unknown protein
AT3G16180	NPF1.1	3:5480463-5485094	17.5515	8.12989	-1.11029	down	7.2338e-09	1.65835e-07	Major facilitator superfamily protein
AT3G46810	AT3G46810	3:17238235-17240623	0.672352	0.180984	-1.89336	down	0.000764826	0.00635193	Cysteine/Histidine-rich C1 domain family protein
AT2G42800	AtRLP29	2:17807941-17809590	2.91177	0.827524	-1.81502	down	1.37581e-06	2.14078e-05	receptor like protein 29
AT2G06850	XTH4	2:2763525-2765720	313.769	112.629	-1.47812	down	2.22045e-16	1.24199e-14	xyloglucan endotransglucosylase/hydrolase 4
AT1G17400	AT1G17400	1:5960480-5962481	0.679202	0.206991	-1.71427	down	0.00793737	0.0437282	unknown protein
AT2G46660	CYP78A6	2:19153327-19155489	1.72459	0.594812	-1.53575	down	0.000150107	0.00152607	cytochrome P450, family 78, subfamily A, polypeptide 6
AT1G65570	AT1G65570	1:24374097-24375846	2.46461	1.18136	-1.06091	down	0.00785789	0.0433603	Pectin lyase-like superfamily protein
AT4G30410	AT4G30410	4:14871108-14872176	5.82154	2.27626	-1.35473	down	3.36655e-05	0.00040257	sequence-specific DNA binding transcription factors
AT5G02190	PCS1	5:435210-436897	5.53653	2.14502	-1.36799	down	8.93266e-07	1.44904e-05	Eukaryotic aspartyl protease family protein
AT3G15370	EXPA12	3:5190571-5192077	2.5999	0.463157	-2.48888	down	5.5075e-06	7.62853e-05	expansin 12
AT5G51440	HSP23.5	5:20891162-20892211	84.5877	33.3573	-1.34245	down	2.79776e-14	1.29583e-12	HSP20-like chaperones superfamily protein
AT5G12940	AT5G12940	5:4087711-4089004	7.82603	3.35601	-1.22153	down	6.92898e-06	9.45037e-05	Leucine-rich repeat (LRR) family protein
AT5G50820	anac097	5:20679224-20680125	5.75181	2.64926	-1.11843	down	0.00182921	0.0132793	NAC domain containing protein 97
AT1G32450	NPF7.3	1:11715149-11719970	10.1356	4.90063	-1.04839	down	6.94353e-07	1.15193e-05	nitrate transporter 1.5
AT5G44580	AT5G44580	5:17979310-17980411	162.842	47.1077	-1.78944	down	0	0	unknown protein
AT5G44575	AT5G44575	5:17973837-17974998	24.4056	8.003	-1.6086	down	5.54257e-08	1.11134e-06	unknown protein
AT5G46050	NPF5.2	5:18675034-18679146	10.4765	2.6623	-1.9764	down	5.9952e-15	2.97176e-13	peptide transporter 3
AT1G01470	LEA14	1:172145-172948	116.946	58.0133	-1.01139	down	5.45918e-09	1.26856e-07	Late embryogenesis abundant protein
AT1G64170	CHX16	1:23815238-23818293	5.71912	2.80032	-1.0302	down	2.06739e-05	0.00025713	cation/H+ exchanger 16
AT1G22030	AT1G22030	1:7759163-7760556	6.5812	2.71841	-1.27559	down	4.10254e-06	5.80424e-05	CONTAINS InterPro DOMAIN/s: Protein BYPASS related (InterPro:IPR008511)
AT1G78020	AT1G78020	1:29338692-29339755	42.1592	15.7515	-1.42036	down	1.34648e-12	5.11412e-11	Protein of unknown function (DUF581)
AT1G19190	CXE1	1:6623875-6624977	1.92568	0.772167	-1.31838	down	0.00373117	0.0239042	alpha/beta-Hydrolases superfamily protein
AT1G64390	AtGH9C2	1:23911118-23915229	47.2643	23.4854	-1.00899	down	1.94889e-09	4.84784e-08	glycosyl hydrolase 9C2
AT2G25940	ALPHA-VPE	2:11059034-11066028	2.38768	1.1748	-1.02319	down	0.00399536	0.0252838	alpha-vacuolar processing enzyme
AT1G05700	AT1G05700	1:1709795-1713245	3.82905	0.478348	-3.00085	down	0	0	Leucine-rich repeat transmembrane protein kinase protein
AT1G77870	MUB5	1:29285077-29285889	1.46833	0.246305	-2.57566	down	0.00729437	0.0409686	membrane-anchored ubiquitin-fold protein 5 precursor
AT3G61820	AT3G61820	3:22879803-22881630	52.6523	19.6949	-1.41868	down	4.44089e-16	2.42437e-14	Eukaryotic aspartyl protease family protein
AT3G45160	AT3G45160	3:16533450-16534082	26.42	3.12015	-3.08194	down	0	0	Putative membrane lipoprotein
AT2G33790	AGP30	2:14293560-14295271	34.7896	10.3788	-1.74501	down	0	0	arabinogalactan protein 30
AT1G35710	AT1G35710	1:13220939-13224681	3.92049	1.54338	-1.34494	down	1.53321e-08	3.33204e-07	Protein kinase family protein with leucine-rich repeat domain
AT2G24170	TMN10	2:10274143-10277266	10.6465	5.24904	-1.02025	down	8.58312e-07	1.39677e-05	Endomembrane protein 70 protein family
AT5G61660	AT5G61660	5:24779214-24779930	8.26265	3.12455	-1.40296	down	3.69043e-05	0.000435701	glycine-rich protein
AT5G49850	JAL46	5:20259907-20262585	1.51706	0.726809	-1.06163	down	0.00523043	0.0313638	Mannose-binding lectin superfamily protein
AT1G13500	AT1G13500	1:4627788-4629169	0.791575	0.176731	-2.16317	down	0.00482058	0.0293711	Protein of unknown function (DUF1262)
AT4G23020	AT4G23020	4:12066172-12068538	2.40396	1.20048	-1.0018	down	0.00048478	0.00426378	unknown protein
AT2G17780	MCA2	2:7724884-7727404	4.44187	2.15227	-1.04531	down	1.90251e-05	0.000238361	PLAC8 family protein
AT3G61950	BHLH67	3:22939545-22941451	4.48172	1.46886	-1.60936	down	8.58513e-12	2.8907e-10	basic helix-loop-helix (bHLH) DNA-binding superfamily protein
AT2G16230	AT2G16230	2:7035462-7038326	1.05299	0.379839	-1.47103	down	0.00560605	0.0331697	O-Glycosyl hydrolases family 17 protein
AT1G11700	AT1G11700	1:3945736-3946613	6.1222	2.03733	-1.58737	down	3.89132e-06	5.51718e-05	Protein of unknown function, DUF584
AT3G05140	RBK2	3:1435697-1438341	1.50359	0.613247	-1.29387	down	0.0012269	0.00950683	ROP binding protein kinases 2
AT2G41940	ZFP8	2:17507508-17508616	29.0735	13.6246	-1.09349	down	9.49922e-09	2.13701e-07	zinc finger protein 8
AT4G27440	PORB	4:13725545-13727353	158.459	74.3649	-1.09142	down	5.60785e-11	1.69577e-09	protochlorophyllide oxidoreductase B
AT4G14640	CML8	4:8397711-8400076	6.74218	2.83643	-1.24914	down	0.000783737	0.00649845	calmodulin 8
AT2G21200	AT2G21200	2:9083164-9084375	2.39879	0.457322	-2.39103	down	0.00625672	0.0360905	SAUR-like auxin-responsive protein family
AT3G50350	AT3G50350	3:18672101-18674022	8.81505	3.06213	-1.52543	down	1.62262e-07	3.00075e-06	Protein of unknown function (DUF1685)
AT2G29090	CYP707A2	2:12494850-12499723	10.1356	4.0276	-1.33144	down	1.67564e-09	4.2142e-08	cytochrome P450, family 707, subfamily A, polypeptide 2
AT5G44410	AT5G44410	5:17891221-17892978	3.78529	1.88875	-1.00297	down	0.000780533	0.00647713	FAD-binding Berberine family protein
AT1G76220	AT1G76220	1:28597529-28598300	1.55977	0.531884	-1.55215	down	0.00715902	0.0403745	Arabidopsis protein of unknown function (DUF241)
AT3G54830	AT3G54830	3:20311900-20315030	20.8729	9.82502	-1.0871	down	3.56897e-08	7.29909e-07	Transmembrane amino acid transporter family protein
AT5G18300	anac088	5:6055027-6058368	3.16924	0.858976	-1.88345	down	0.00443667	0.0274736	NAC domain containing protein 88
AT4G22730	AT4G22730	4:11941130-11945956	7.59058	2.73984	-1.47012	down	1.63322e-10	4.66322e-09	Leucine-rich repeat protein kinase family protein
AT2G43620	AT2G43620	2:18093769-18095025	56.3608	12.3394	-2.19142	down	0	0	Chitinase family protein
AT4G26070	MKK1	4:13217648-13219933	7.2273	3.171	-1.18852	down	3.87914e-09	9.22342e-08	MAP kinase/ ERK kinase 1
AT3G23050	IAA7	3:8194678-8197153	123.073	48.8616	-1.33275	down	0	0	indole-3-acetic acid 7
AT4G34770	AT4G34770	4:16591228-16591892	26.8917	10.7594	-1.32156	down	1.608e-08	3.47246e-07	SAUR-like auxin-responsive protein family
AT1G61255	AT1G61255	1:22589150-22589691	16.0528	3.82236	-2.07029	down	1.8086e-09	4.52636e-08	BEST Arabidopsis thaliana protein match is: glycine-rich protein (TAIR:AT4G21620.2)
AT2G32540	CSLB4	2:13814685-13818289	10.3259	3.37921	-1.61151	down	9.54792e-13	3.67415e-11	cellulose synthase-like B4
AT4G17680	AT4G17680	4:9842871-9844265	3.12527	1.52136	-1.03862	down	0.000802273	0.00662798	SBP (S-ribonuclease binding protein) family protein
AT3G22800	LRX6	3:8062887-8064556	4.82914	2.29196	-1.07518	down	0.000143258	0.00146346	Leucine-rich repeat (LRR) family protein
AT4G11890	CRK45	4:7147864-7149921	4.14131	1.80869	-1.19514	down	3.12448e-06	4.54616e-05	Protein kinase superfamily protein
AT4G31470	AT4G31470	4:15261745-15262303	3.18395	0.825534	-1.94742	down	0.000650116	0.00550877	CAP (Cysteine-rich secretory proteins, Antigen 5, and Pathogenesis-related 1 protein) superfamily protein
AT1G67750	AT1G67750	1:25401587-25403503	6.14629	1.91843	-1.67979	down	2.25317e-09	5.56098e-08	Pectate lyase family protein
AT5G02540	AT5G02540	5:568523-570920	33.1147	10.0818	-1.71572	down	0	0	NAD(P)-binding Rossmann-fold superfamily protein
AT4G23230	CRK15	4:12157568-12160270	0.589571	0.0609631	-3.27366	down	0.000442301	0.00395751	cysteine-rich RLK (RECEPTOR-like protein kinase) 15
AT1G79320	AMC6	1:29836685-29837908	1.80027	0.519956	-1.79175	down	0.000358396	0.00328723	metacaspase 6
AT4G18630	AT4G18630	4:10257077-10258943	2.70271	0.988907	-1.4505	down	2.80049e-05	0.000339441	Protein of unknown function (DUF688)
AT2G28780	AT2G28780	2:12340033-12343421	1.36576	0.661976	-1.04485	down	0.00382904	0.0244123	unknown protein
AT2G28140	AT2G28140	2:11994965-11996002	2.85838	1.04413	-1.4529	down	0.00053158	0.00463085	Protein of unknown function (DUF1635)
AT4G14560	IAA1	4:8361057-8361986	13.8354	3.52795	-1.97146	down	6.07447e-12	2.08652e-10	indole-3-acetic acid inducible
AT3G22142	AT3G22142	3:7803603-7808046	17.7889	6.28712	-1.5005	down	0	0	Bifunctional inhibitor/lipid-transfer protein/seed storage 2S albumin superfamily protein
AT1G65486	AT1G65486	1:24349522-24350306	10.2127	0.830336	-3.62052	down	0.000110874	0.00116639	unknown protein
AT1G33170	AT1G33170	1:12027083-12030539	9.65095	4.63143	-1.05921	down	4.28384e-07	7.41325e-06	S-adenosyl-L-methionine-dependent methyltransferases superfamily protein
AT5G56320	EXPA14	5:22808640-22810237	3.95329	1.65375	-1.25732	down	0.000138618	0.00142174	expansin A14
AT3G16360	AHP4	3:5554257-5555603	15.2511	7.3844	-1.04636	down	0.000198434	0.00194754	HPT phosphotransmitter 4
AT5G52640	HSP81-1	5:21352398-21355361	103.877	47.8313	-1.11886	down	1.30178e-10	3.76946e-09	heat shock protein 90.1
AT2G43010	PIF4	2:17886426-17889050	10.839	5.30043	-1.03205	down	1.34345e-08	2.95414e-07	phytochrome interacting factor 4
AT1G50280	AT1G50280	1:18622025-18626395	2.11257	0.726445	-1.54007	down	4.23214e-05	0.000494805	Phototropic-responsive NPH3 family protein
AT3G16240	TIP2-1	3:5505403-5508414	208.233	75.8932	-1.45616	down	0	0	delta tonoplast integral protein
AT4G37890	EDA40	4:17812735-17815178	1.69555	0.796136	-1.09067	down	0.00087967	0.00716903	Zinc finger (C3HC4-type RING finger) family protein
AT1G62870	AT1G62870	1:23284011-23286760	2.62799	1.22388	-1.1025	down	0.00014097	0.00144219	unknown protein
AT5G59680	AT5G59680	5:24046791-24050801	0.500252	0.164765	-1.60225	down	0.00472118	0.0288686	Leucine-rich repeat protein kinase family protein
AT1G64640	ENODL8	1:24019489-24023196	35.8308	14.9782	-1.25834	down	2.40751e-10	6.72394e-09	early nodulin-like protein 8
AT5G51310	AT5G51310	5:20852853-20854718	1.71944	0.499034	-1.78473	down	0.00139972	0.0106405	2-oxoglutarate (2OG) and Fe(II)-dependent oxygenase superfamily protein
AT4G23810	WRKY53	4:12390166-12393982	5.80689	1.36293	-2.09106	down	1.89322e-11	6.06541e-10	WRKY family transcription factor
AT1G18400	BEE1	1:6331397-6333743	32.0155	6.23816	-2.35958	down	0	0	BR enhanced expression 1
AT5G19040	IPT5	5:6361836-6363413	4.40246	1.46037	-1.59198	down	5.31402e-07	9.02811e-06	isopentenyltransferase 5
AT4G23200	CRK12	4:12145379-12147934	7.81397	3.18297	-1.29568	down	5.66569e-08	1.13491e-06	cysteine-rich RLK (RECEPTOR-like protein kinase) 12
AT5G06630	AT5G06630	5:2036360-2037843	23.0305	9.03477	-1.34998	down	7.03881e-13	2.74474e-11	proline-rich extensin-like family protein
AT1G80130	AT1G80130	1:30140960-30142646	25.2285	7.77596	-1.69796	down	0	0	Tetratricopeptide repeat (TPR)-like superfamily protein
AT3G20820	AT3G20820	3:7280877-7282177	50.3988	21.8533	-1.20554	down	2.10774e-11	6.72112e-10	Leucine-rich repeat (LRR) family protein
AT1G56150	SAUR71	1:21017384-21017939	4.61917	1.20868	-1.93421	down	0.000203149	0.00198894	SAUR-like auxin-responsive protein family
AT3G17520	AT3G17520	3:5999288-6000370	0.998547	0.163123	-2.61387	down	0.00102087	0.0081099	Late embryogenesis abundant protein (LEA) family protein
AT5G02760	AT5G02760	5:625253-629255	101.717	20.4732	-2.31276	down	0	0	Protein phosphatase 2C family protein
AT5G52310	LTI78	5:21240848-21243613	144.693	52.9484	-1.45033	down	1.44329e-14	6.85546e-13	low-temperature-responsive protein 78 (LTI78) / desiccation-responsive protein 29A (RD29A)
AT5G11920	CWINV6	5:3839390-3842371	1.06632	0.204601	-2.38175	down	1.37335e-05	0.000177159	6-&1-fructan exohydrolase
AT4G20000	AT4G20000	4:10838309-10839142	1.93668	0.381623	-2.34337	down	0.00020161	0.00197482	VQ motif-containing protein
AT4G31910	AT4G31910	4:15441081-15443900	7.03733	2.40531	-1.5488	down	8.83059e-09	2.00199e-07	HXXXD-type acyl-transferase family protein
AT1G75590	AT1G75590	1:28382895-28383768	5.18969	2.47872	-1.06605	down	0.00243131	0.0168667	SAUR-like auxin-responsive protein family
AT1G51620	AT1G51620	1:19140129-19141787	6.90761	2.83251	-1.28611	down	2.01292e-10	5.68393e-09	Protein kinase superfamily protein
AT5G19530	ACL5	5:6588957-6591363	21.5634	9.62139	-1.16426	down	2.16417e-09	5.35731e-08	S-adenosyl-L-methionine-dependent methyltransferases superfamily protein
AT5G56040	AT5G56040	5:22694877-22698628	31.7678	15.7836	-1.00914	down	5.99651e-10	1.60892e-08	Leucine-rich receptor-like protein kinase family protein
AT4G30650	AT4G30650	4:14954319-14954968	176.279	61.2744	-1.5245	down	0	0	Low temperature and salt responsive protein family
AT1G02470	AT1G02470	1:511764-513624	3.32159	1.35938	-1.28893	down	0.00269176	0.0183563	Polyketide cyclase/dehydrase and lipid transport superfamily protein
AT4G30020	AT4G30020	4:14677284-14681956	34.0698	16.0333	-1.08742	down	2.64775e-10	7.33487e-09	PA-domain containing subtilase family protein
AT2G28960	AT2G28960	2:12437913-12442347	2.35776	0.962893	-1.29197	down	2.46931e-05	0.000302705	Leucine-rich repeat protein kinase family protein
AT5G44574	AT5G44574	5:17970692-17971449	6.87695	2.26527	-1.60208	down	0.00013462	0.00138559	unknown protein
AT3G46230	HSP17.4A	3:16979047-16984841	17.2775	8.25312	-1.06588	down	1.57316e-05	0.00020091	heat shock protein 17.4
AT2G25000	WRKY60	2:10629736-10631413	13.0523	2.89764	-2.17135	down	2.22045e-16	1.24199e-14	WRKY DNA-binding protein 60
AT5G55110	AT5G55110	5:22367869-22368361	4.37863	1.53967	-1.50785	down	0.00359671	0.0231985	Stigma-specific Stig1 family protein
AT3G58850	PAR2	3:21759351-21759942	7.16648	3.47642	-1.04366	down	0.0041647	0.0261053	phy rapidly regulated 2
AT2G44370	AT2G44370	2:18321993-18323121	7.1947	1.66788	-2.10892	down	2.24434e-10	6.27678e-09	Cysteine/Histidine-rich C1 domain family protein
AT2G29310	AT2G29310	2:12590057-12591363	11.0548	5.33608	-1.05082	down	2.67221e-06	3.9502e-05	NAD(P)-binding Rossmann-fold superfamily protein
AT4G04330	AT4G04330	4:2113403-2118597	30.8342	13.8968	-1.14978	down	3.42063e-07	6.01607e-06	Chaperonin-like RbcX protein
AT5G67450	AZF1	5:26918792-26919949	2.45229	0.590278	-2.05466	down	1.44567e-05	0.000185553	zinc-finger protein 1
AT5G40590	AT5G40590	5:16251436-16252412	16.4728	4.4177	-1.89872	down	1.55431e-14	7.31491e-13	Cysteine/Histidine-rich C1 domain family protein
AT2G47750	GH3.9	2:19560126-19563191	1.40241	0.547962	-1.35576	down	0.000528338	0.00460457	putative indole-3-acetic acid-amido synthetase GH3.9
AT3G14370	WAG2	3:4797844-4799504	3.79723	0.797302	-2.25175	down	8.78284e-10	2.30516e-08	Protein kinase superfamily protein
AT1G34330	AT1G34330	1:12528094-12529132	1.35427	0.477844	-1.50291	down	0.00886593	0.0477263	pseudogene, putative peroxidase, similar to anionic peroxidase GI:559235 from (Petroselinum crispum)
AT3G15570	AT3G15570	3:5267350-5271922	11.2538	3.4296	-1.7143	down	1.35447e-14	6.44855e-13	Phototropic-responsive NPH3 family protein
AT5G11590	DREB3	5:3727533-3728726	2.44551	1.03975	-1.2339	down	0.00224875	0.0158147	Integrase-type DNA-binding superfamily protein
AT5G11410	AT5G11410	5:3638430-3639883	7.66949	3.32637	-1.20518	down	5.08102e-05	0.000582412	Protein kinase superfamily protein
AT1G49660	CXE5	1:18378696-18379799	131.138	59.4093	-1.14233	down	2.09743e-11	6.6987e-10	carboxyesterase 5
AT1G09350	GOLS3	1:3019818-3021441	1.86324	0.648355	-1.52296	down	0.000726732	0.00607252	galactinol synthase 3
AT4G35720	AT4G35720	4:16927971-16929170	5.81152	1.4463	-2.00655	down	4.69829e-09	1.1005e-07	Arabidopsis protein of unknown function (DUF241)
AT2G01420	PIN4	2:180104-183328	23.9645	11.6987	-1.03455	down	0	0	Auxin efflux carrier family protein
AT4G01680	MYB55	4:716003-717579	12.0317	3.78894	-1.66697	down	3.2554e-12	1.16715e-10	myb domain protein 55
AT1G48690	AT1G48690	1:18009056-18009989	4.18133	1.69467	-1.30296	down	0.00164034	0.0121406	Auxin-responsive GH3 family protein
AT4G24275	AT4G24275	4:12588518-12589062	66.7273	33.3619	-1.00007	down	6.29157e-07	1.05748e-05	Identified as a screen for stress-responsive genes.
AT1G49130	COL8	1:18174739-18176022	5.04375	2.27831	-1.14653	down	2.43107e-07	4.37336e-06	B-box type zinc finger protein with CCT domain
AT3G48720	AT3G48720	3:18046322-18049463	14.2361	6.17949	-1.204	down	1.52608e-08	3.32006e-07	HXXXD-type acyl-transferase family protein
AT4G23820	AT4G23820	4:12397037-12400091	42.2951	14.4457	-1.54984	down	0	0	Pectin lyase-like superfamily protein
AT1G76620	AT1G76620	1:28756520-28759297	3.64061	1.7375	-1.06717	down	0.000289156	0.00271916	Protein of unknown function, DUF547
AT5G05320	AT5G05320	5:1575005-1576731	2.09394	0.99392	-1.07502	down	0.00702695	0.0397391	FAD/NAD(P)-binding oxidoreductase family protein
AT2G35770	SCPL28	2:15033594-15036518	2.51772	1.18022	-1.09306	down	0.00200035	0.0143186	serine carboxypeptidase-like 28
AT5G20150	SPX1	5:6802371-6803625	30.5162	14.0828	-1.11564	down	1.83415e-08	3.92358e-07	SPX domain gene 1
AT5G01730	SCAR4	5:272831-277561	2.18199	1.04637	-1.06026	down	8.71383e-05	0.00094386	SCAR family protein 4
AT3G10720	PME25	3:3354446-3357614	53.8245	18.5531	-1.5366	down	0	0	Plant invertase/pectin methylesterase inhibitor superfamily
AT4G14365	XBAT34	4:8271463-8273765	8.5396	3.57719	-1.25534	down	1.16302e-06	1.84282e-05	XB3 ortholog 4 in Arabidopsis thaliana
AT5G25110	CIPK25	5:8657625-8659322	6.13311	2.89186	-1.08462	down	3.05775e-05	0.000367793	CBL-interacting protein kinase 25
AT3G50300	AT3G50300	3:18643954-18645406	5.19019	1.85024	-1.48807	down	1.86904e-06	2.85544e-05	HXXXD-type acyl-transferase family protein
AT2G36470	AT2G36470	2:15299361-15300990	8.70882	3.83789	-1.18216	down	7.33191e-07	1.20513e-05	Plant protein of unknown function (DUF868)
AT5G62140	AT5G62140	5:24954505-24955385	11.0653	4.11568	-1.42684	down	9.85747e-07	1.58899e-05	unknown protein
AT4G25090	RBOHG	4:12878770-12883701	4.28505	1.93135	-1.1497	down	7.78245e-10	2.06109e-08	Riboflavin synthase-like superfamily protein
AT3G53310	REM20	3:19766663-19768599	2.58721	0.956433	-1.43566	down	0.0002738	0.00259468	AP2/B3-like transcriptional factor family protein
AT3G18710	PUB29	3:6434082-6435561	3.64974	1.55612	-1.22984	down	0.000180851	0.00179292	plant U-box 29
AT3G15115	AT3G15115	3:5085991-5087489	4.67196	2.23655	-1.06275	down	0.000327221	0.00303666	unknown protein
AT1G20010	TUBB5	1:6937794-6940582	159.233	70.1071	-1.18351	down	8.8376e-12	2.9611e-10	tubulin beta-5 chain
AT5G10990	AT5G10990	5:3476838-3477704	2.57139	0.378626	-2.7637	down	1.5441e-05	0.000197568	SAUR-like auxin-responsive protein family
AT5G52300	LTI65	5:21237055-21239529	0.937294	0.352975	-1.40894	down	0.00232711	0.0162596	CAP160 protein
AT4G00950	MEE47	4:405672-407142	17.6376	7.0201	-1.32909	down	1.07493e-09	2.77891e-08	Protein of unknown function (DUF688)
AT2G16630	AT2G16630	2:7209238-7211037	69.9003	33.6089	-1.05646	down	6.39833e-09	1.47508e-07	Pollen Ole e 1 allergen and extensin family protein
AT1G68470	AT1G68470	1:25676394-25678288	2.64981	1.28158	-1.04797	down	0.00194862	0.0140071	Exostosin family protein
AT4G14130	XTH15	4:8137050-8138281	30.7304	12.0216	-1.35404	down	6.6557e-11	1.99496e-09	xyloglucan endotransglucosylase/hydrolase 15
AT5G03120	AT5G03120	5:733978-734943	39.7042	13.0793	-1.602	down	1.48077e-11	4.8503e-10	unknown protein
AT5G42830	AT5G42830	5:17176383-17178018	2.14288	0.744662	-1.52489	down	0.000243141	0.00233909	HXXXD-type acyl-transferase family protein
AT5G55250	IAMT1	5:22407472-22410944	2.40868	0.448607	-2.42472	down	4.50924e-07	7.76589e-06	IAA carboxylmethyltransferase 1
AT5G59350	AT5G59350	5:23940781-23942213	7.76596	3.70618	-1.06723	down	2.55758e-05	0.000312964	unknown protein
AT4G02330	PME41	4:1032412-1035037	28.8378	8.21155	-1.81223	down	0	0	Plant invertase/pectin methylesterase inhibitor superfamily
AT4G08040	ACS11	4:4887111-4888939	3.75471	1.78613	-1.07186	down	0.0010638	0.0083891	1-aminocyclopropane-1-carboxylate synthase 11
AT1G17870	EGY3	1:6149300-6152222	6.58979	3.25547	-1.01737	down	4.90831e-05	0.000564829	ethylene-dependent gravitropism-deficient and yellow-green-like 3
AT2G40170	EM6	2:16779551-16780258	1.4942	0.265983	-2.48997	down	0.0086001	0.0465769	Stress induced protein
AT1G03010	AT1G03010	1:693479-696382	1.93741	0.541576	-1.83889	down	2.47911e-06	3.70185e-05	Phototropic-responsive NPH3 family protein
AT5G01760	AT5G01760	5:291711-294304	1.36783	0.454426	-1.58978	down	0.000293964	0.00275965	ENTH/VHS/GAT family protein
AT1G22650	INVD	1:8013381-8015991	5.94155	2.02438	-1.55336	down	1.39167e-08	3.0471e-07	Plant neutral invertase family protein
AT1G51850	AT1G51850	1:19252846-19256783	17.2536	5.75702	-1.5835	down	2.22045e-16	1.24199e-14	Leucine-rich repeat protein kinase family protein
AT4G16515	RGF6	4:9305253-9305763	18.2053	5.23807	-1.79725	down	2.90952e-08	6.03482e-07	Encodes a root meristem growth factor (RGF). Belongs to a family of functionally redundant homologous peptides that are secreted, tyrosine-sulfated, and expressed mainly in the stem cell area and the innermost layer of central columella cells. RGFs are required for maintenance of the root stem cell niche and transit amplifying cell proliferation. Members of this family include: At5g60810 (RGF1), …
AT4G38530	PLC3	4:18020673-18025287	2.48646	1.22067	-1.02642	down	0.00173245	0.0126848	phospholipase C1
AT1G50060	AT1G50060	1:18551185-18552578	10.9369	4.9413	-1.14624	down	0.000273274	0.00259243	CAP (Cysteine-rich secretory proteins, Antigen 5, and Pathogenesis-related 1 protein) superfamily protein
AT1G23080	PIN7	1:8180576-8183570	68.8905	20.6773	-1.73625	down	0	0	Auxin efflux carrier family protein
AT5G67430	AT5G67430	5:26910314-26912103	1.24898	0.491092	-1.34669	down	0.00590835	0.0345489	Acyl-CoA N-acyltransferases (NAT) superfamily protein
AT5G44578	AT5G44578	5:17977176-17978638	4.88546	1.65944	-1.5578	down	0.000959644	0.00772242	unknown protein
AT2G24160	AT2G24160	2:10268007-10270612	0.616034	0.211431	-1.54283	down	0.00354955	0.0229739	pseudogene, leucine rich repeat protein family, contains leucine rich-repeat domains Pfam:PF00560, INTERPRO:IPR001611
AT4G08850	AT4G08850	4:5636488-5640636	83.4625	40.3133	-1.04987	down	2.32532e-09	5.7079e-08	Leucine-rich repeat receptor-like protein kinase family protein
AT5G52930	AT5G52930	5:21470298-21471861	0.79561	0.255242	-1.6402	down	0.0046755	0.0286835	Protein of unknown function (DUF295)
AT5G20935	AT5G20935	5:7103469-7106701	10.221	4.27957	-1.256	down	0.00140738	0.0106869	unknown protein
AT2G34430	LHB1B1	2:14524755-14525763	216.461	97.8152	-1.14598	down	8.91509e-12	2.98219e-10	light-harvesting chlorophyll-protein complex II subunit B1
AT3G44940	AT3G44940	3:16413333-16415266	6.94267	3.0405	-1.19118	down	8.88145e-06	0.000118682	Protein of unknown function (DUF1635)
AT1G06080	ADS1	1:1843567-1846302	14.1681	2.99617	-2.24145	down	0	0	delta 9 desaturase 1
AT3G58975	AT3G58975	3:21792141-21794029	2.00294	0.978741	-1.03312	down	0.00497185	0.0301046	pseudogene of F-box family protein
AT1G73620	AT1G73620	1:27681407-27683130	16.0154	7.91212	-1.01732	down	1.33909e-05	0.000173285	Pathogenesis-related thaumatin superfamily protein
AT4G36110	AT4G36110	4:17089948-17090825	3.45931	1.61455	-1.09935	down	0.00694682	0.0393621	SAUR-like auxin-responsive protein family
AT4G28310	AT4G28310	4:14017407-14020251	26.2543	11.876	-1.1445	down	2.51834e-07	4.51449e-06	unknown protein
AT1G26360	MES13	1:9118947-9121217	0.913419	0.119443	-2.93496	down	0.000191981	0.00189317	methyl esterase 13
AT1G13250	GATL3	1:4528622-4530063	12.6574	5.3095	-1.25333	down	7.88465e-08	1.53582e-06	galacturonosyltransferase-like 3
AT1G30280	AT1G30280	1:10662662-10664763	1.78037	0.850272	-1.06618	down	0.0048033	0.0293148	Chaperone DnaJ-domain superfamily protein
AT3G25590	AT3G25590	3:9302009-9303615	4.33557	2.06806	-1.06794	down	0.000261487	0.00249332	unknown protein
AT1G26945	PRE6	1:9351453-9352761	15.2973	6.82127	-1.16516	down	1.64917e-05	0.000209441	basic helix-loop-helix (bHLH) DNA-binding superfamily protein
AT3G51400	AT3G51400	3:19075575-19078955	7.26104	2.71095	-1.42137	down	2.123e-06	3.21941e-05	Arabidopsis protein of unknown function (DUF241)
AT3G05660	AtRLP33	3:1648842-1652001	4.46475	1.92668	-1.21246	down	5.82188e-07	9.8419e-06	receptor like protein 33
AT5G26230	MAKR1	5:9173516-9174542	6.15652	2.66342	-1.20884	down	0.000122086	0.00126934	unknown protein
AT1G60095	JAL16	1:22160098-22162419	1.77025	0.884183	-1.00154	down	0.00827726	0.0450895	Mannose-binding lectin superfamily protein
AT5G45650	AT5G45650	5:18513430-18518868	3.22149	1.55369	-1.05204	down	0.000116139	0.00121368	subtilase family protein
AT3G06868	AT3G06868	3:2167729-2169222	2.49024	1.02613	-1.27907	down	0.000611899	0.00521141	unknown protein
AT5G05090	AT5G05090	5:1503231-1504494	3.29045	1.28377	-1.3579	down	0.000119282	0.00124462	Homeodomain-like superfamily protein
AT5G11420	AT5G11420	5:3644546-3647295	46.8372	15.1593	-1.62745	down	0	0	Protein of unknown function, DUF642
AT3G15250	AT3G15250	3:5136261-5137195	0.913741	0.179836	-2.3451	down	0.00427098	0.0266359	unknown protein
AT2G24300	CBP60E	2:10340815-10343736	9.50747	4.43352	-1.10061	down	1.1167e-09	2.88286e-08	Calmodulin-binding protein
AT5G57780	AT5G57780	5:23405323-23406351	12.5468	2.65631	-2.23982	down	2.0961e-12	7.71787e-11	EXPRESSED IN: 18 plant structures
AT2G19590	ACO1	2:8475965-8477502	13.1779	3.59385	-1.87452	down	1.5099e-14	7.13874e-13	ACC oxidase 1
AT1G70985	AT1G70985	1:26764671-26765285	7.95747	3.32964	-1.25695	down	0.000431316	0.00387107	hydroxyproline-rich glycoprotein family protein
AT1G65310	XTH17	1:24257215-24258473	12.3906	3.99052	-1.6346	down	3.46927e-10	9.49503e-09	xyloglucan endotransglucosylase/hydrolase 17
AT5G01740	AT5G01740	5:280721-281445	24.2228	9.51002	-1.34885	down	9.70367e-08	1.86179e-06	Nuclear transport factor 2 (NTF2) family protein
AT4G37800	XTH7	4:17775473-17777397	133.769	44.8271	-1.5773	down	0	0	xyloglucan endotransglucosylase/hydrolase 7
AT4G13810	AtRLP47	4:8005031-8007510	1.58639	0.577591	-1.45763	down	3.0041e-05	0.000361977	receptor like protein 47
AT1G55265	AT1G55265	1:20617312-20620136	11.1376	5.4377	-1.03437	down	0.00053207	0.00463315	Protein of unknown function, DUF538
AT5G49080	AT5G49080	5:19890783-19892809	22.3272	10.4802	-1.09114	down	9.41003e-10	2.46031e-08	transposable element gene
AT1G80240	AT1G80240	1:30171356-30172839	12.4464	4.87398	-1.35256	down	8.51614e-09	1.93284e-07	Protein of unknown function, DUF642
AT2G39200	MLO12	2:16356147-16359813	29.3749	13.8628	-1.08336	down	4.97025e-09	1.16022e-07	Seven transmembrane MLO family protein
AT1G58420	AT1G58420	1:21707378-21708118	4.14412	1.01185	-2.03407	down	8.87518e-06	0.000118676	Uncharacterised conserved protein UCP031279
AT2G42060	AT2G42060	2:17548094-17549069	3.35933	0.6577	-2.35267	down	3.09831e-06	4.52416e-05	Cysteine/Histidine-rich C1 domain family protein
AT3G55150	ATEXO70H1	3:20440549-20442604	4.35935	1.28043	-1.76749	down	2.66963e-09	6.48312e-08	exocyst subunit exo70 family protein H1
AT2G45080	CYCU2-1	2:18591664-18592455	8.72463	2.57746	-1.75914	down	1.27332e-06	1.99904e-05	cyclin p3
AT1G33790	JAL4	1:12256663-12260605	18.281	7.05734	-1.37315	down	1.9984e-15	1.03573e-13	jacalin lectin family protein
AT5G21100	AT5G21100	5:7168183-7170928	14.9284	7.38764	-1.01488	down	1.92234e-07	3.51377e-06	Plant L-ascorbate oxidase
AT2G41090	CML10	2:17135720-17136852	82.1427	30.9537	-1.40802	down	1.11022e-15	5.8428e-14	Calcium-binding EF-hand family protein
AT1G72600	AT1G72600	1:27338124-27340328	4.32928	1.44352	-1.58453	down	2.28854e-05	0.000282405	hydroxyproline-rich glycoprotein family protein
AT3G49190	AT3G49190	3:18229748-18234391	1.57714	0.476444	-1.72694	down	0.000116661	0.00121851	O-acyltransferase (WSD1-like) family protein
AT1G07560	AT1G07560	1:2327319-2331096	2.09825	0.947587	-1.14686	down	0.000384531	0.00349717	Leucine-rich repeat protein kinase family protein
AT3G14550	GGPS3	3:4884565-4885982	2.92849	1.44856	-1.01553	down	0.00405757	0.0255826	geranylgeranyl pyrophosphate synthase 3
AT2G42850	CYP718	2:17831654-17833432	7.51291	3.49503	-1.10407	down	1.0158e-05	0.000134599	cytochrome P450, family 718
AT1G01453	AT1G01453	1:166588-167842	1.16093	0.278152	-2.06133	down	0.00113835	0.00890838	unknown protein
AT3G01660	AT3G01660	3:245477-246508	6.59978	2.68193	-1.29915	down	5.01829e-05	0.000576189	S-adenosyl-L-methionine-dependent methyltransferases superfamily protein
AT5G46330	FLS2	5:18791735-18795546	26.3086	13.031	-1.01359	down	1.35671e-09	3.45026e-08	Leucine-rich receptor-like protein kinase family protein
AT5G22500	FAR1	5:7470442-7474120	57.4992	12.5079	-2.2007	down	0	0	fatty acid reductase 1
AT4G00400	GPAT8	4:174061-176853	15.5383	6.96328	-1.15799	down	1.51993e-08	3.31021e-07	glycerol-3-phosphate acyltransferase 8
AT5G57760	AT5G57760	5:23400714-23403130	12.6134	3.43195	-1.87786	down	8.20513e-08	1.59672e-06	unknown protein
AT2G02680	AT2G02680	2:745774-748573	3.04433	1.48128	-1.03928	down	0.000823776	0.006781	Cysteine/Histidine-rich C1 domain family protein
AT5G03050	AT5G03050	5:715028-716321	7.85264	3.05912	-1.36006	down	2.40078e-05	0.000295402	unknown protein
AT3G50010	AT3G50010	3:18537182-18539601	1.9381	0.611079	-1.66521	down	6.15554e-06	8.45179e-05	Cysteine/Histidine-rich C1 domain family protein
AT4G02630	AT4G02630	4:1151612-1153356	4.22641	1.91225	-1.14416	down	8.32886e-05	0.000906478	Protein kinase superfamily protein
AT2G42370	AT2G42370	2:17640797-17645835	1.91421	0.93864	-1.0281	down	0.00247853	0.0171363	unknown protein
AT1G54660	AT1G54660	1:20408412-20411449	5.05077	1.59113	-1.66645	down	1.8147e-11	5.83212e-10	pseudogene, similar to vetispiradiene synthase, blastp match of 54% identity and 3.0e-79 P-value to GP
AT5G44910	AT5G44910	5:18137353-18138235	16.3172	4.14274	-1.97774	down	1.49438e-11	4.87555e-10	Toll-Interleukin-Resistance (TIR) domain family protein
AT3G21340	AT3G21340	3:7511786-7515937	0.68067	0.269734	-1.33542	down	0.00495284	0.030025	Leucine-rich repeat protein kinase family protein
AT1G04240	IAA3	1:1128187-1129551	15.9514	3.30439	-2.27122	down	0	0	AUX/IAA transcriptional regulator family protein
AT4G39830	AT4G39830	4:18478928-18481343	2.2203	0.869393	-1.35267	down	7.42914e-05	0.000816806	Cupredoxin superfamily protein
AT1G73830	BEE3	1:27759972-27761588	45.8966	14.2219	-1.69028	down	0	0	BR enhanced expression 3
AT4G02075	PIT1	4:913418-916476	4.7846	2.29527	-1.05973	down	0.00354952	0.0229739	RING/FYVE/PHD zinc finger superfamily protein
AT3G59250	AT3G59250	3:21901569-21903284	1.00533	0.261373	-1.94349	down	0.00209393	0.0148432	F-box/RNI-like superfamily protein
AT2G04460	AT2G04460	2:1547537-1548999	0.941509	0.285389	-1.72204	down	0.00326162	0.0214562	transposable element gene
AT1G21270	WAK2	1:7444930-7448463	9.5036	2.02548	-2.23021	down	0	0	wall-associated kinase 2
AT1G55910	ZIP11	1:20906133-20907413	8.61729	3.47969	-1.30827	down	3.04478e-06	4.45871e-05	zinc transporter 11 precursor
AT1G30840	PUP4	1:10974444-10976298	6.01421	2.7153	-1.14726	down	2.07157e-06	3.14609e-05	purine permease 4
AT5G48070	XTH20	5:19482105-19483452	22.3229	11.1438	-1.00228	down	1.48414e-06	2.29482e-05	xyloglucan endotransglucosylase/hydrolase 20
AT1G60960	IRT3	1:22445309-22447214	9.14871	4.46289	-1.03559	down	2.60572e-05	0.000317904	iron regulated transporter 3
AT5G52750	AT5G52750	5:21384042-21384924	8.03703	3.37228	-1.25294	down	0.000250407	0.00240222	Heavy metal transport/detoxification superfamily protein
AT1G66970	GDPDL1	1:24992552-24996117	25.4136	10.3001	-1.30294	down	1.30784e-13	5.62482e-12	SHV3-like 2
AT2G45560	CYP76C1	2:18776051-18778510	13.4367	6.40603	-1.06868	down	2.14873e-12	7.89743e-11	cytochrome P450, family 76, subfamily C, polypeptide 1
AT1G10550	XTH33	1:3479152-3480988	16.7998	3.39959	-2.30501	down	0	0	xyloglucan:xyloglucosyl transferase 33
AT5G49870	JAL48	5:20270191-20272548	0.724213	0.271671	-1.41455	down	0.00760755	0.0423557	Mannose-binding lectin superfamily protein
AT3G25130	AT3G25130	3:9152403-9153871	3.35199	0.783973	-2.09614	down	2.8005e-08	5.83828e-07	unknown protein
AT1G29020	AT1G29020	1:10120496-10122902	0.658036	0.0855797	-2.94283	down	0.000964845	0.00775659	Calcium-binding EF-hand family protein
AT4G25350	PHO1-H4	4:12963381-12966448	1.73684	0.789614	-1.13725	down	0.00158691	0.0117875	EXS (ERD1/XPR1/SYG1) family protein
AT5G64100	PER69	5:25650640-25652123	112.683	50.8143	-1.14896	down	4.38671e-12	1.53775e-10	Peroxidase superfamily protein
AT2G25470	AtRLP21	2:10838419-10841881	0.873289	0.0591898	-3.88304	down	6.10628e-06	8.39403e-05	receptor like protein 21
AT4G37895	AT4G37895	4:17812735-17815178	4.20148	1.79184	-1.22945	down	6.57305e-05	0.000732042	other RNA
AT3G60550	CYCU2-2	3:22379804-22380641	9.25174	3.50159	-1.40172	down	1.89142e-05	0.000237262	cyclin p3
AT1G63650	BHLH2	1:23599412-23602902	4.72101	2.31814	-1.02613	down	3.08642e-14	1.4263e-12	basic helix-loop-helix (bHLH) DNA-binding superfamily protein
AT5G15581	AT5G15581	5:5068300-5072492	5.14571	2.08278	-1.30486	down	0.000267754	0.00254596	unknown protein
AT3G45960	EXLA3	3:16892755-16893900	0.954355	0.19271	-2.3081	down	0.00922262	0.0492194	expansin-like A3
AT2G46430	CNGC3	2:19058129-19061436	2.74172	1.11124	-1.30291	down	1.34186e-06	2.09379e-05	cyclic nucleotide gated channel 3
AT3G44735	PSK6	3:16291179-16292464	58.9948	23.3075	-1.3398	down	0	0	PHYTOSULFOKINE 3 PRECURSOR
AT2G26695	AT2G26695	2:11365097-11365965	6.7597	2.7785	-1.28266	down	0.000483973	0.00426329	Ran BP2/NZF zinc finger-like superfamily protein
AT3G11260	WOX5	3:3527574-3528433	4.06917	1.94441	-1.06541	down	0.00690656	0.0391773	WUSCHEL related homeobox 5
AT2G42170	AT2G42170	2:17577713-17580392	4.58353	2.27007	-1.01372	down	0.000667772	0.00564436	Actin family protein
AT5G06690	WCRKC1	5:2060500-2061956	17.4883	7.64984	-1.19289	down	1.98997e-07	3.62766e-06	WCRKC thioredoxin 1
AT4G23220	CRK14	4:12153955-12157091	1.71238	0.32463	-2.39913	down	2.96155e-08	6.13652e-07	cysteine-rich RLK (RECEPTOR-like protein kinase) 14
AT2G26290	ARSK1	2:11192136-11194259	6.56843	2.84067	-1.20932	down	7.26555e-06	9.86342e-05	root-specific kinase 1
AT5G66460	MAN7	5:26538394-26541036	7.26502	3.06482	-1.24517	down	1.9342e-07	3.53228e-06	Glycosyl hydrolase superfamily protein
AT5G53110	AT5G53110	5:21529021-21533159	5.42681	2.59219	-1.06593	down	0.000415856	0.0037471	RING/U-box superfamily protein
AT5G48900	AT5G48900	5:19825136-19829092	17.4244	6.29583	-1.46864	down	5.83977e-12	2.01605e-10	Pectin lyase-like superfamily protein
AT4G35320	AT4G35320	4:16805868-16806655	38.2735	18.2761	-1.06639	down	1.5525e-07	2.87887e-06	unknown protein
AT2G01918	PQL3	2:424109-425713	5.7787	2.25489	-1.35769	down	0.000176782	0.00175769	PsbQ-like 3
AT4G18430	RABA1E	4:10183716-10185280	6.39036	2.88652	-1.14656	down	0.000345694	0.00317784	RAB GTPase homolog A1E
AT3G07010	AT3G07010	3:2212727-2216483	19.3985	6.87755	-1.49598	down	1.33227e-13	5.71786e-12	Pectin lyase-like superfamily protein
AT5G60470	IDD13	5:24320594-24322790	0.813676	0.247927	-1.71454	down	0.00423409	0.0264269	C2H2 and C2HC zinc fingers superfamily protein
AT5G46270	AT5G46270	5:18764348-18769090	3.87717	1.87469	-1.04835	down	6.0107e-06	8.28626e-05	Disease resistance protein (TIR-NBS-LRR class) family
AT5G57240	ORP4C	5:23193162-23198524	3.14361	1.52271	-1.04578	down	3.87782e-05	0.00045546	OSBP(oxysterol binding protein)-related protein 4C
AT4G25220	RHS15	4:12920926-12922885	1.22945	0.451363	-1.44566	down	0.00208328	0.0147778	root hair specific 15
AT1G64400	LACS3	1:23915597-23919783	2.79149	1.08563	-1.3625	down	1.59813e-05	0.000203591	AMP-dependent synthetase and ligase family protein
AT3G42800	AT3G42800	3:14905229-14907035	1.15902	0.389963	-1.5715	down	0.00162741	0.0120537	unknown protein
AT5G15130	WRKY72	5:4904346-4907094	2.38344	1.00961	-1.23925	down	0.000164135	0.001647	WRKY DNA-binding protein 72
AT5G66310	AT5G66310	5:26485684-26491382	12.5027	4.58709	-1.44659	down	5.10703e-15	2.55003e-13	ATP binding microtubule motor family protein
AT2G36870	XTH32	2:15472644-15474681	37.3495	13.9266	-1.42324	down	0	0	xyloglucan endotransglucosylase/hydrolase 32
AT4G23290	CRK21	4:12177737-12180826	12.4652	5.72884	-1.12159	down	3.43503e-13	1.39251e-11	cysteine-rich RLK (RECEPTOR-like protein kinase) 21
AT5G27220	AT5G27220	5:9578756-9582752	1.05448	0.375227	-1.4907	down	7.38599e-05	0.000812499	Frigida-like protein
AT3G61810	AT3G61810	3:22877167-22878469	3.58634	1.18938	-1.5923	down	2.57071e-05	0.000314382	Glycosyl hydrolase family 17 protein
AT5G15770	GNA1	5:5144092-5144542	9.63629	4.25753	-1.17846	down	0.00184734	0.0133871	glucose-6-phosphate acetyltransferase 1
AT3G19430	AT3G19430	3:6736183-6738330	5.94257	2.40264	-1.30647	down	5.52042e-07	9.35546e-06	late embryogenesis abundant protein-related / LEA protein-related
AT3G62210	EDA32	3:23026608-23028306	0.979597	0.3374	-1.53773	down	0.00918732	0.0490516	Putative endonuclease or glycosyl hydrolase
AT1G33440	NPF4.4	1:12127388-12130407	1.57335	0.643696	-1.28938	down	0.000921685	0.0074639	Major facilitator superfamily protein
AT1G77450	anac032	1:29099953-29101261	18.6368	65.5548	1.81455	up	0	0	NAC domain containing protein 32
AT5G67180	TOE3	5:26799765-26804249	1.01796	2.2672	1.15523	up	0.00202773	0.0144741	target of early activation tagged (EAT) 3
AT5G56550	OXS3	5:22894501-22896653	2.27201	19.5	3.10143	up	0	0	oxidative stress 3
AT1G32350	AOX3	1:11666976-11668690	1.21711	2.89297	1.2491	up	0.000978633	0.00783519	alternative oxidase 1D
AT1G76480	AT1G76480	1:28692075-28693428	0.617287	2.3397	1.92231	up	0.0014343	0.010839	unknown protein
AT2G22770	NAI1	2:9684724-9686595	28.5221	89.2884	1.64639	up	0	0	basic helix-loop-helix (bHLH) DNA-binding superfamily protein
AT5G64250	AT5G64250	5:25695619-25699212	33.259	97.3777	1.54985	up	0	0	Aldolase-type TIM barrel family protein
AT4G37410	CYP81F4	4:17590768-17592920	390.438	790.159	1.01705	up	1.37616e-06	2.14078e-05	cytochrome P450, family 81, subfamily F, polypeptide 4
AT3G11340	AT3G11340	3:3556704-3558269	38.3125	124.654	1.70204	up	0	0	UDP-Glycosyltransferase superfamily protein
AT1G71880	SUC1	1:27054179-27056341	160.951	342.153	1.08802	up	8.2651e-10	2.18327e-08	sucrose-proton symporter 1
AT3G44300	NIT2	3:15983310-15985535	16.1919	53.3084	1.71909	up	0	0	nitrilase 2
AT3G28007	SWEET4	3:10408091-10409745	1.41317	5.72343	2.01794	up	1.84712e-07	3.38232e-06	Nodulin MtN3 family protein
AT1G62540	FMOGS-OX2	1:23151793-23155717	1.07875	2.66199	1.30314	up	0.000193872	0.00190999	flavin-monooxygenase glucosinolate S-oxygenase 2
AT1G21130	AT1G21130	1:7399061-7400605	60.4528	132.792	1.13529	up	3.77387e-12	1.34597e-10	O-methyltransferase family protein
AT4G15210	BAM5	4:8666337-8669470	1.47675	5.95381	2.01138	up	2.07834e-12	7.66626e-11	beta-amylase 5
AT1G72920	AT1G72920	1:27437927-27439091	4.01229	26.5751	2.72758	up	0	0	Toll-Interleukin-Resistance (TIR) domain family protein
AT3G08040	FRD3	3:2566276-2572151	3.88713	12.2759	1.65905	up	0	0	MATE efflux family protein
AT2G48020	AT2G48020	2:19644099-19647180	26.148	75.0217	1.52061	up	0	0	Major facilitator superfamily protein
AT4G28085	AT4G28085	4:13959969-13960574	1.90517	5.62679	1.56239	up	0.000505523	0.00442836	unknown protein
AT2G44840	ERF13	2:18495340-18496272	1.31579	5.40412	2.03814	up	3.97684e-07	6.94065e-06	ethylene-responsive element binding factor 13
AT4G24110	AT4G24110	4:12519931-12520813	8.09929	31.4395	1.95671	up	0	0	unknown protein
AT1G15520	ABCG40	1:5331857-5338326	2.72698	12.3223	2.1759	up	0	0	pleiotropic drug resistance 12
AT5G05590	PAI2	5:1664084-1668352	28.39	58.0931	1.03298	up	3.69111e-10	1.00485e-08	phosphoribosylanthranilate isomerase 2
AT1G10140	AT1G10140	1:3322801-3323548	22.6994	61.4332	1.43636	up	2.04281e-13	8.50008e-12	Uncharacterised conserved protein UCP031279
AT1G15380	AT1G15380	1:5290744-5292535	10.5384	21.2109	1.00916	up	1.56325e-06	2.41167e-05	Lactoylglutathione lyase / glyoxalase I family protein
AT4G18010	IP5P2	4:9991011-9994420	78.9015	158.831	1.00936	up	3.0056e-12	1.0852e-10	myo-inositol polyphosphate 5-phosphatase 2
AT1G18710	AtMYB47	1:6450593-6453114	0.980979	3.59526	1.8738	up	2.44258e-06	3.65171e-05	myb domain protein 47
AT2G04400	AT2G04400	2:1531147-1535118	97.7092	218.854	1.16341	up	2.95719e-12	1.0715e-10	Aldolase-type TIM barrel family protein
AT5G57220	CYP81F2	5:23187839-23189857	6.65176	29.787	2.16287	up	0	0	cytochrome P450, family 81, subfamily F, polypeptide 2
AT2G34600	TIFY 5B	2:14573079-14573856	3.39382	17.5112	2.3673	up	2.93987e-13	1.20611e-11	jasmonate-zim-domain protein 7
AT3G07720	AT3G07720	3:2465364-2467233	23.9186	53.8066	1.16965	up	3.40796e-11	1.05869e-09	Galactose oxidase/kelch repeat superfamily protein
AT2G29480	GSTU2	2:12630197-12631321	7.04151	29.7196	2.07746	up	0	0	glutathione S-transferase tau 2
AT5G18670	BAM9	5:6225955-6228132	17.1722	35.383	1.04298	up	1.21358e-08	2.6917e-07	beta-amylase 3
AT2G36950	AT2G36950	2:15515132-15516931	28.8764	112.196	1.95806	up	0	0	Heavy metal transport/detoxification superfamily protein
AT2G36800	UGT73C5	2:15423379-15425016	27.8494	119.701	2.10372	up	0	0	don-glucosyltransferase 1
AT3G19550	AT3G19550	3:6787240-6788292	0.171139	2.31632	3.75859	up	0.000256522	0.00245169	unknown protein
AT4G22880	LDOX	4:12004767-12006209	3.30035	24.4718	2.89043	up	0	0	leucoanthocyanidin dioxygenase
AT1G72680	CAD1	1:27359231-27361016	59.8696	165.004	1.46261	up	0	0	cinnamyl-alcohol dehydrogenase
AT1G30220	INT2	1:10632820-10635471	0.395059	1.19899	1.60168	up	0.000974691	0.00781586	inositol transporter 2
AT1G80180	AT1G80180	1:30156825-30157584	22.8259	47.7098	1.06361	up	5.06188e-08	1.01895e-06	unknown protein
AT3G49580	LSU1	3:18375268-18375784	4.89942	18.6864	1.9313	up	3.87866e-09	9.22342e-08	response to low sulfur 1
AT3G48350	CEP3	3:17905724-17907561	8.29306	17.1989	1.05234	up	9.54574e-07	1.54239e-05	Cysteine proteinases superfamily protein
AT1G53903	AT1G53903	1:20132287-20133017	2.16314	14.5042	2.74527	up	5.79758e-13	2.28246e-11	Protein of unknown function (DUF581)
AT5G40210	AT5G40210	5:16073619-16076117	0.892515	2.39878	1.42635	up	0.00141561	0.0107411	nodulin MtN21 /EamA-like transporter family protein
AT1G14240	APY3	1:4864901-4868000	2.97993	6.60078	1.14736	up	3.38234e-07	5.9641e-06	GDA1/CD39 nucleoside phosphatase family protein
AT3G26510	AT3G26510	3:9710336-9712660	12.8908	30.7327	1.25344	up	0	0	Octicosapeptide/Phox/Bem1p family protein
AT1G24070	CSLA10	1:8516237-8519734	0.852906	2.7203	1.67331	up	4.28389e-06	6.04624e-05	cellulose synthase-like A10
AT4G22212	AT4G22212	4:11753985-11754688	94.3921	207.545	1.13668	up	3.9829e-11	1.22246e-09	Arabidopsis defensin-like protein
AT2G30615	AT2G30615	2:13036875-13042586	6.1553	13.927	1.17799	up	2.325e-07	4.20101e-06	BEST Arabidopsis thaliana protein match is: F-box and associated interaction domains-containing protein (TAIR:AT2G43445.1)
AT1G06620	AT1G06620	1:2025600-2027271	17.035	56.3092	1.72487	up	0	0	2-oxoglutarate (2OG) and Fe(II)-dependent oxygenase superfamily protein
AT1G09090	RBOHB	1:2932738-2939326	4.66078	11.0515	1.2456	up	3.80118e-12	1.35335e-10	respiratory burst oxidase homolog B
AT1G26930	AT1G26930	1:9336056-9337786	14.6061	34.1524	1.22542	up	6.34226e-11	1.90939e-09	Galactose oxidase/kelch repeat superfamily protein
AT5G42600	MRN1	5:17053516-17058245	0.639599	2.20402	1.7849	up	3.05799e-07	5.42959e-06	marneral synthase
AT3G51910	HSFA7A	3:19265293-19266619	6.76248	14.0924	1.0593	up	7.44616e-05	0.000818239	heat shock transcription factor A7A
AT2G24100	AT2G24100	2:10244885-10246919	17.9618	37.0306	1.04378	up	4.22535e-09	9.97709e-08	unknown protein
AT4G29700	AT4G29700	4:14543456-14545138	33.1798	69.1408	1.05923	up	3.00058e-10	8.27869e-09	Alkaline-phosphatase-like family protein
AT3G44326	AT3G44326	3:16000878-16002118	2.26378	10.2454	2.17817	up	3.25739e-13	1.32839e-11	F-box family protein
AT5G28510	BGLU24	5:10481040-10484022	4.57835	48.1005	3.39315	up	0	0	beta glucosidase 24
AT1G76590	AT1G76590	1:28740690-28742207	7.34534	22.8373	1.63649	up	1.46549e-13	6.23734e-12	PLATZ transcription factor family protein
AT5G54060	A3G2XYLT	5:21936878-21938369	0.622091	5.79641	3.21996	up	7.99361e-15	3.88706e-13	UDP-glucose:flavonoid 3-o-glucosyltransferase
AT3G28290	AT14A	3:10547503-10549367	1.22406	11.9586	3.28831	up	0	0	Protein of unknown function (DUF677)
AT4G24350	AT4G24350	4:12609527-12612131	19.1272	296.945	3.9565	up	0	0	Phosphorylase superfamily protein
AT3G18560	AT3G18560	3:6393909-6394785	12.4447	29.1229	1.22663	up	1.22218e-08	2.70784e-07	unknown protein
AT1G52040	MBP1	1:19350374-19352782	0.684152	9.52393	3.79917	up	0	0	myrosinase-binding protein 1
AT5G44050	AT5G44050	5:17722483-17726379	2.95905	8.36822	1.49979	up	2.45909e-08	5.17926e-07	MATE efflux family protein
AT3G46670	UGT76E11	3:17191597-17195280	17.3435	42.6818	1.29923	up	1.6831e-13	7.07005e-12	UDP-glucosyl transferase 76E11
AT3G48520	CYP94B3	3:17974976-17976670	8.56878	64.7109	2.91685	up	0	0	cytochrome P450, family 94, subfamily B, polypeptide 3
AT2G29440	GSTU6	2:12620059-12621148	40.6511	126.52	1.638	up	0	0	glutathione S-transferase tau 6
AT5G44420	PDF1.2A	5:17907068-17907598	0.412561	10.8481	4.71668	up	6.18017e-06	8.47425e-05	plant defensin 1.2
AT1G54040	ESP	1:20170714-20173949	2.43651	5.77411	1.24478	up	3.54299e-06	5.0864e-05	epithiospecifier protein
AT5G48180	NSP5	5:19540936-19542426	93.7287	221.263	1.2392	up	4.24105e-13	1.70175e-11	nitrile specifier protein 5
AT2G17330	CYP51G2	2:7537336-7539422	1.33673	4.24328	1.66648	up	6.91113e-08	1.36231e-06	putative obtusifoliol 14-alpha demethylase. Expressed pseudogene.
AT5G13550	SULTR4	5:4355275-4359552	23.642	69.9978	1.56596	up	0	0	sulfate transporter 4.1
AT1G53870	AT1G53870	1:20112261-20113522	1.74458	5.18187	1.57059	up	1.98399e-05	0.000247811	Protein of unknown function (DUF567)
AT5G23830	AT5G23830	5:8033737-8034930	103.77	307.674	1.56802	up	0	0	MD-2-related lipid recognition domain-containing protein
AT2G26020	PDF1.2B	2:11089249-11089597	0	3.62381	1.79769e+308	up	0.00125451	0.00969513	plant defensin 1.2b
AT3G21690	AT3G21690	3:7638662-7642205	71.2688	165.779	1.21792	up	3.39284e-13	1.38088e-11	MATE efflux family protein
AT5G15850	COL1	5:5173184-5177897	18.9324	43.9678	1.21559	up	4.66005e-12	1.63078e-10	CONSTANS-like 1
AT1G48260	CIPK17	1:17813975-17817283	1.46607	3.14452	1.10088	up	0.000981382	0.00785105	CBL-interacting protein kinase 17
AT1G15125	AT1G15125	1:5204624-5205912	33.0605	187.352	2.50258	up	0	0	S-adenosyl-L-methionine-dependent methyltransferases superfamily protein
AT5G41120	AT5G41120	5:16455187-16459237	3.0717	8.65181	1.49396	up	4.42095e-10	1.19875e-08	Esterase/lipase/thioesterase family protein
AT2G34070	TBL37	2:14387420-14390230	49.8389	129.879	1.38182	up	1.11022e-15	5.8428e-14	TRICHOME BIREFRINGENCE-LIKE 37
AT2G22760	BHLH19	2:9677879-9679364	0.571815	4.70383	3.04022	up	5.4428e-11	1.6483e-09	basic helix-loop-helix (bHLH) DNA-binding superfamily protein
AT5G61600	ERF104	5:24766385-24767430	18.0409	46.7805	1.37464	up	7.03593e-12	2.39268e-10	ethylene response factor 104
AT3G05770	AT3G05770	3:1707737-1712165	1.26946	5.47065	2.1075	up	1.50504e-10	4.33349e-09	unknown protein
AT5G63450	CYP94B1	5:25408894-25410573	14.5623	67.1202	2.2045	up	0	0	cytochrome P450, family 94, subfamily B, polypeptide 1
AT4G39980	DHS1	4:18539574-18542093	165.113	342.696	1.05347	up	5.51191e-09	1.27936e-07	3-deoxy-D-arabino-heptulosonate 7-phosphate synthase 1
AT3G26200	CYP71B22	3:9589281-9591179	0.939431	3.83996	2.03123	up	5.62649e-09	1.30006e-07	cytochrome P450, family 71, subfamily B, polypeptide 22
AT5G19440	AT5G19440	5:6556419-6558342	144.864	386.301	1.41502	up	2.22045e-16	1.24199e-14	NAD(P)-binding Rossmann-fold superfamily protein
AT3G55310	AT3G55310	3:20505822-20513393	1.31281	3.1812	1.27691	up	0.0020213	0.0144395	NAD(P)-binding Rossmann-fold superfamily protein
AT5G61440	ACHT5	5:24707499-24708893	14.6932	41.8088	1.50866	up	4.36984e-13	1.74725e-11	atypical CYS HIS rich thioredoxin 5
AT1G53890	AT1G53890	1:20124826-20126109	1.80354	5.30856	1.55749	up	1.8683e-05	0.000235082	Protein of unknown function (DUF567)
AT4G21990	APR3	4:11655588-11659167	167.546	610.891	1.86635	up	0	0	APS reductase 3
AT3G61400	AT3G61400	3:22718955-22720397	1.36872	2.88678	1.07664	up	0.00745997	0.0417497	2-oxoglutarate (2OG) and Fe(II)-dependent oxygenase superfamily protein
AT1G02460	AT1G02460	1:504672-507204	3.73275	12.5476	1.7491	up	5.77316e-14	2.58617e-12	Pectin lyase-like superfamily protein
AT1G52240	ATROPGEF11	1:19455765-19459586	1.77285	4.14717	1.22605	up	0.00168067	0.0123721	RHO guanyl-nucleotide exchange factor 11
AT4G00750	AT4G00750	4:314352-320895	8.36448	17.7566	1.08601	up	1.27262e-08	2.81047e-07	S-adenosyl-L-methionine-dependent methyltransferases superfamily protein
AT4G17840	AT4G17840	4:9915812-9920475	37.5093	80.1086	1.09471	up	1.01322e-10	2.98156e-09	FUNCTIONS IN: molecular_function unknown
AT1G17380	TIFY11A	1:5955487-5957212	6.6504	44.803	2.75208	up	0	0	jasmonate-zim-domain protein 5
AT4G17490	ERF6	4:9752823-9753867	3.61628	20.3796	2.49455	up	0	0	ethylene responsive element binding factor 6
AT1G62660	BFRUCT3	1:23199717-23203765	48.1906	146.383	1.60293	up	0	0	Glycosyl hydrolases family 32 protein
AT5G61820	AT5G61820	5:24834316-24836694	69.4786	205.126	1.56187	up	0	0	FUNCTIONS IN: molecular_function unknown
AT1G25220	ASB1	1:8835385-8839549	67.8485	156.876	1.20923	up	1.5099e-13	6.38652e-12	anthranilate synthase beta subunit 1
AT1G27730	ZAT10	1:9648140-9649073	31.118	101.159	1.70081	up	0	0	salt tolerance zinc finger
AT3G59940	SKIP20	3:22142899-22147691	30.4183	75.8382	1.31798	up	2.70672e-13	1.11493e-11	Galactose oxidase/kelch repeat superfamily protein
AT3G21250	ABCC8	3:7457432-7463525	16.1069	44.3379	1.46086	up	0	0	multidrug resistance-associated protein 6
AT2G48010	RKF3	2:19641376-19643491	5.07011	13.4663	1.40927	up	2.92899e-11	9.12668e-10	receptor-like kinase in in flowers 3
AT1G72450	TIFY11B	1:27274064-27276317	66.0084	236.106	1.83871	up	0	0	jasmonate-zim-domain protein 6
AT3G44720	ADT4	3:16271651-16273344	26.9482	61.8255	1.19801	up	2.85261e-12	1.03544e-10	arogenate dehydratase 4
AT5G38020	AT5G38020	5:15165651-15167729	23.1385	55.961	1.27412	up	5.40012e-13	2.1342e-11	S-adenosyl-L-methionine-dependent methyltransferases superfamily protein
AT1G19640	JMT	1:6788884-6791846	0.436626	3.84445	3.1383	up	5.50426e-12	1.90742e-10	jasmonic acid carboxyl methyltransferase
AT4G23100	GSH1	4:12102134-12107460	166.167	516.76	1.63686	up	0	0	glutamate-cysteine ligase
AT5G05600	AT5G05600	5:1672119-1674739	139.371	815.894	2.54945	up	0	0	2-oxoglutarate (2OG) and Fe(II)-dependent oxygenase superfamily protein
AT5G39660	CDF2	5:15878698-15881044	3.79438	7.92859	1.0632	up	5.10703e-15	2.55003e-13	cycling DOF factor 2
AT5G54390	AHL	5:22085997-22088017	39.1568	93.7919	1.2602	up	7.57172e-14	3.33351e-12	HAL2-like
AT3G22200	POP2	3:7835143-7839467	123.988	346.851	1.48411	up	0	0	Pyridoxal phosphate (PLP)-dependent transferases superfamily protein
AT1G78850	AT1G78850	1:29641925-29643431	177.929	359.542	1.01486	up	1.68191e-08	3.61681e-07	D-mannose binding lectin protein with Apple-like carbohydrate-binding domain
AT3G23550	LAL5	3:8448272-8450697	19.81	274.909	3.79466	up	0	0	MATE efflux family protein
AT4G27450	AT4G27450	4:13727483-13728886	4.46115	9.27576	1.05605	up	0.000150925	0.00153337	Aluminium induced protein with YGL and LRDR motifs
AT5G47910	RBOHD	5:19397442-19402061	14.5697	33.1683	1.18683	up	6.15707e-12	2.11135e-10	respiratory burst oxidase homologue D
AT1G21000	AT1G21000	1:7337727-7339452	24.6019	60.4075	1.29596	up	1.00031e-12	3.8349e-11	PLATZ transcription factor family protein
AT5G02940	AT5G02940	5:682576-689702	25.1771	91.5178	1.86194	up	0	0	Protein of unknown function (DUF1012)
AT3G27884	AT3G27884	3:10346154-10348282	5.83458	16.5364	1.50294	up	1.00517e-07	1.92496e-06	other RNA
AT1G66580	RPL10C	1:24839164-24840612	626.034	1279.46	1.03123	up	9.68195e-08	1.85937e-06	senescence associated gene 24
AT1G10070	BCAT2	1:3288086-3296198	5.10934	19.6662	1.94451	up	0	0	branched-chain amino acid transaminase 2
AT5G24800	BZIP9	5:8515199-8522767	24.2428	54.177	1.16012	up	2.06046e-10	5.80216e-09	basic leucine zipper 9
AT3G19390	AT3G19400	3:6722988-6725027	9.96477	27.3903	1.45876	up	9.25926e-14	4.0417e-12	Granulin repeat cysteine protease family protein
AT5G65207	AT5G65207	5:26052244-26052644	1.65925	5.90945	1.83249	up	0.00111959	0.00878172	unknown protein
AT2G28860	CYP710A4	2:12388200-12389872	0.676989	4.23684	2.64578	up	1.74512e-11	5.63502e-10	cytochrome P450, family 710, subfamily A, polypeptide 4
AT2G38470	WRKY33	2:16108360-16111797	28.9951	102.579	1.82286	up	0	0	WRKY DNA-binding protein 33
AT3G48360	BT2	3:17908191-17910525	63.0998	184.219	1.54571	up	4.21885e-15	2.13255e-13	BTB and TAZ domain protein 2
AT5G42650	CYP74A	5:17097594-17099395	71.8343	389.327	2.43824	up	0	0	allene oxide synthase
AT3G10040	AT3G10040	3:3096414-3098071	1.66272	6.07439	1.8692	up	2.86914e-09	6.9429e-08	sequence-specific DNA binding transcription factors
AT3G01420	DOX1	3:159465-162837	34.2886	99.9991	1.54419	up	0	0	Peroxidase superfamily protein
AT2G01340	At17.1	2:163953-167259	3.71473	12.1123	1.70515	up	2.60625e-10	7.2297e-09	Encodes a protein whose expression is responsive to nematode infection.
AT4G35770	STR15	4:16944940-16946192	19.7353	59.6978	1.5969	up	0	0	Rhodanese/Cell cycle control phosphatase superfamily protein
AT1G51760	ILL4	1:19199418-19201642	36.4487	164.156	2.17113	up	0	0	peptidase M20/M25/M40 family protein
AT5G16970	P1	5:5576167-5578075	207.393	553.023	1.41497	up	7.32747e-15	3.57162e-13	alkenal reductase
AT3G49790	AT3G49790	3:18468050-18469763	3.71514	8.50583	1.19504	up	4.50807e-06	6.34727e-05	Carbohydrate-binding protein
AT3G21260	GLTP3	3:7464019-7465785	6.10148	16.0394	1.39439	up	3.75782e-11	1.16208e-09	Glycolipid transfer protein (GLTP) family protein
AT3G56980	ORG3	3:21086545-21087494	3.61011	10.3194	1.51525	up	1.09076e-06	1.74182e-05	basic helix-loop-helix (bHLH) DNA-binding superfamily protein
AT1G29640	AT1G29640	1:10355702-10356482	4.0907	9.35275	1.19304	up	0.000100118	0.00106729	Protein of unknown function, DUF584
AT2G14520	CBSDUF3	2:6182192-6184648	2.85024	7.44544	1.38527	up	6.83264e-07	1.13537e-05	CBS domain-containing protein with a domain of unknown function (DUF21)
AT2G36750	UGT73C1	2:15410461-15412038	19.9437	64.0426	1.6831	up	0	0	UDP-glucosyl transferase 73C1
AT3G16690	SWEET16	3:5684358-5686490	5.19678	16.5702	1.6729	up	8.37093e-10	2.20837e-08	Nodulin MtN3 family protein
AT1G52410	TSA1	1:19520727-19525624	5.573	46.4402	3.05885	up	0	0	TSK-associating protein 1
AT4G37010	CML19	4:17444308-17445615	5.16825	17.4195	1.75295	up	1.82898e-12	6.84514e-11	centrin 2
AT1G17170	GSTU24	1:5869845-5870840	81.4791	325.329	1.9974	up	0	0	glutathione S-transferase TAU 24
AT2G43820	UGT74F2	2:18152226-18153908	75.5608	226.552	1.58413	up	0	0	UDP-glucosyltransferase 74F2
AT1G76690	OPR2	1:28778889-28783248	30.4722	70.5998	1.21217	up	1.91469e-12	7.13981e-11	12-oxophytodienoate reductase 2
AT4G15340	PEN1	4:8754479-8760589	5.52879	29.9429	2.43718	up	0	0	pentacyclic triterpene synthase 1
AT3G55980	SZF1	3:20776294-20778842	16.1303	37.9107	1.23283	up	1.77891e-11	5.73509e-10	salt-inducible zinc finger 1
AT1G76410	ATL8	1:28668847-28669646	12.8611	34.6754	1.43089	up	2.17046e-10	6.07848e-09	RING/U-box superfamily protein
AT5G24140	SQE4	5:8164346-8167673	13.0662	29.6363	1.18152	up	3.50854e-10	9.57691e-09	squalene monooxygenase 2
AT2G01880	PAP7	2:391422-394032	9.60942	25.2468	1.39358	up	2.59524e-11	8.1238e-10	purple acid phosphatase 7
AT5G35940	JAL41	5:14090824-14092977	18.8174	71.8303	1.93252	up	0	0	Mannose-binding lectin superfamily protein
AT5G47220	ERF2	5:19171861-19172823	30.405	87.7303	1.52877	up	0	0	ethylene responsive element binding factor 2
AT5G19110	AT5G19110	5:6411560-6413170	14.4834	121.446	3.06784	up	0	0	Eukaryotic aspartyl protease family protein
AT1G43160	RAP2-6	1:16263812-16264818	125.42	602.559	2.26434	up	0	0	related to AP2 6
AT3G23570	AT3G23570	3:8457777-8459691	30.9381	77.1193	1.31771	up	4.92939e-14	2.24254e-12	alpha/beta-Hydrolases superfamily protein
AT5G27380	GSH2	5:9667970-9670962	92.2546	362.5	1.97429	up	0	0	glutathione synthetase 2
AT3G09940	MDHAR	3:3056374-3059148	28.3622	106.466	1.90835	up	0	0	monodehydroascorbate reductase
AT4G01870	AT4G01870	4:808375-810446	222.008	609.76	1.45763	up	2.46247e-13	1.01637e-11	tolB protein-related
AT5G44570	AT5G44570	5:17964415-17966496	1.14159	3.57995	1.64889	up	0.00250698	0.0172737	unknown protein
AT5G15240	AT5G15240	5:4947666-4950340	3.94973	8.12572	1.04074	up	3.85652e-05	0.000453739	Transmembrane amino acid transporter family protein
AT5G13220	TIFY9	5:4218887-4220883	19.2388	180.535	3.23019	up	0	0	jasmonate-zim-domain protein 10
AT1G55850	CSLE1	1:20876698-20895393	39.5061	110.919	1.48937	up	0	0	cellulose synthase like E1
AT4G26260	MIOX4	4:13297697-13300387	0.182702	0.728316	1.99507	up	0.00785762	0.0433603	myo-inositol oxygenase 4
AT1G72940	AT1G72940	1:27442237-27443856	8.79528	37.9151	2.10797	up	0	0	Toll-Interleukin-Resistance (TIR) domain-containing protein
AT5G13740	ZIF1	5:4432305-4436668	18.5794	63.594	1.77519	up	0	0	zinc induced facilitator 1
AT3G18290	EMB2454	3:6273994-6280510	23.5125	48.5199	1.04515	up	8.76911e-10	2.30451e-08	zinc finger protein-related
AT1G55240	AT1G55240	1:20604915-20606405	2.94286	6.66551	1.1795	up	6.0103e-05	0.000674207	Family of unknown function (DUF716)
AT5G51830	AT5G51830	5:21069571-21071735	36.7106	118.63	1.6922	up	0	0	pfkB-like carbohydrate kinase family protein
AT2G39420	AT2G39420	2:16460363-16463061	12.2489	25.6564	1.06667	up	7.59984e-08	1.48704e-06	alpha/beta-Hydrolases superfamily protein
AT3G28930	AIG2	3:10959685-10960808	49.4379	125.9	1.34859	up	7.32747e-15	3.57162e-13	AIG2-like (avirulence induced gene) family protein
AT3G26470	AT3G26470	3:9686097-9690827	7.5714	22.8848	1.59576	up	5.30687e-14	2.393e-12	Powdery mildew resistance protein, RPW8 domain
AT5G24780	VSP1	5:8507589-8508957	15.049	119.283	2.98666	up	0	0	vegetative storage protein 1
AT4G04610	APR1	4:2325002-2327013	66.9109	141.089	1.0763	up	1.04643e-10	3.06475e-09	APS reductase 1
AT3G13110	SAT3	3:4214616-4216302	58.9975	126.274	1.09783	up	3.90572e-11	1.20419e-09	serine acetyltransferase 2
AT1G80160	AT1G80160	1:30151002-30152190	0.638129	9.69728	3.92566	up	6.88338e-15	3.3793e-13	Lactoylglutathione lyase / glyoxalase I family protein
AT5G04330	CYP84A4	5:1212601-1214439	1.38528	3.16215	1.19072	up	0.000252075	0.00241709	Cytochrome P450 superfamily protein
AT1G72120	NPF5.14	1:27132096-27133985	2.79679	12.0025	2.10149	up	2.22045e-16	1.24199e-14	Major facilitator superfamily protein
AT3G22160	VQ22	3:7817856-7818985	13.8731	28.1296	1.0198	up	2.92914e-07	5.21438e-06	VQ motif-containing protein
AT2G36380	ABCG34	2:15257582-15263766	44.2706	178.855	2.01437	up	0	0	pleiotropic drug resistance 6
AT1G05100	MAPKKK18	1:1469609-1470881	1.03621	3.32508	1.68207	up	1.76006e-05	0.000222557	mitogen-activated protein kinase kinase kinase 18
AT4G36820	AT4G36820	4:17346804-17347994	0.446292	1.57987	1.82374	up	0.00129332	0.00995743	Protein of unknown function (DUF607)
AT3G25190	AT3G25190	3:9174456-9175776	6.98946	38.775	2.47187	up	0	0	Vacuolar iron transporter (VIT) family protein
AT1G14130	AT1G14130	1:4835723-4837616	11.9829	33.8865	1.49973	up	6.43929e-15	3.17651e-13	2-oxoglutarate (2OG) and Fe(II)-dependent oxygenase superfamily protein
AT1G73500	MKK9	1:27639090-27640529	12.3733	71.5999	2.53272	up	0	0	MAP kinase kinase 9
AT5G59510	RTFL5	5:23990073-23990696	4.50263	9.62579	1.09614	up	0.00102863	0.00815421	ROTUNDIFOLIA like 5
AT4G15280	UGT71B5	4:8719181-8720618	0.488772	2.64763	2.43747	up	4.13478e-07	7.17958e-06	UDP-glucosyl transferase 71B5
AT3G29250	SDR4	3:11193658-11194993	30.7919	84.9947	1.46482	up	2.22045e-16	1.24199e-14	NAD(P)-binding Rossmann-fold superfamily protein
AT4G15440	CYP74B2	4:8835494-8838676	0.396098	3.27378	3.04703	up	5.01461e-11	1.52313e-09	hydroperoxide lyase 1
AT1G52000	JAL5	1:19333158-19336115	1.60571	40.4596	4.6552	up	0	0	Mannose-binding lectin superfamily protein
AT5G13080	WRKY75	5:4149739-4151150	3.68542	15.2524	2.04914	up	3.86335e-12	1.36866e-10	WRKY DNA-binding protein 75
AT3G49110	PER33	3:18200663-18203142	17.0724	37.2511	1.12561	up	1.68818e-09	4.23534e-08	peroxidase CA
AT4G36040	ATJ11	4:17049170-17050274	34.2816	130.478	1.9283	up	0	0	Chaperone DnaJ-domain superfamily protein
AT3G02150	TCP13	3:391056-392758	16.4437	45.0114	1.45276	up	0	0	plastid transcription factor 1
AT2G30770	CYP71A13	2:13109793-13112011	1.09472	2.34513	1.0991	up	0.00221929	0.0156403	cytochrome P450, family 71, subfamily A, polypeptide 13
AT1G59730	TRX7	1:21952633-21953456	4.78782	19.7566	2.04489	up	1.4281e-10	4.11774e-09	thioredoxin H-type 7
AT5G23820	AT5G23820	5:8031267-8033020	171.29	841.506	2.29654	up	0	0	MD-2-related lipid recognition domain-containing protein
AT5G17860	CCX1	5:5902393-5904380	20.0688	43.1046	1.10289	up	2.6039e-10	7.2297e-09	calcium exchanger 7
AT1G62420	AT1G62420	1:23102792-23104647	1.45193	8.08258	2.47685	up	3.55496e-11	1.10268e-09	Protein of unknown function (DUF506)
AT1G31550	AT1G31550	1:11295524-11297379	1.46359	7.54321	2.36566	up	0	0	GDSL-like Lipase/Acylhydrolase superfamily protein
AT1G33102	AT1G33102	1:12002332-12002877	1.42718	4.77309	1.74176	up	0.000668115	0.00564492	unknown protein
AT4G22214	AT4G22214	4:11755309-11756195	2.41204	22.4901	3.22096	up	0	0	Defensin-like (DEFL) family protein
AT3G16430	PBP2	3:5581662-5583187	39.1327	78.6615	1.00728	up	2.22045e-16	1.24199e-14	jacalin-related lectin 31
AT3G46700	UGT76E3	3:17200300-17201889	17.4243	56.3884	1.6943	up	0	0	UDP-Glycosyltransferase superfamily protein
AT1G14120	AT1G14120	1:4833517-4835089	34.3515	178.648	2.37867	up	0	0	2-oxoglutarate (2OG) and Fe(II)-dependent oxygenase superfamily protein
AT3G25790	AT3G25790	3:9413126-9415003	1.86129	5.06449	1.44411	up	7.44102e-06	0.000100882	myb-like transcription factor family protein
AT3G25250	OXI1	3:9195502-9197124	3.49337	8.4746	1.27853	up	7.57337e-07	1.23934e-05	AGC (cAMP-dependent, cGMP-dependent and protein kinase C) kinase family protein
AT1G80300	AATP1	1:30191855-30194519	43.5835	135.652	1.63806	up	0	0	nucleotide transporter 1
AT5G54810	TSB1	5:22264593-22266785	158.362	325.569	1.03974	up	4.23362e-09	9.9851e-08	tryptophan synthase beta-subunit 1
AT3G16330	AT3G16330	3:5535195-5536063	24.0118	89.9382	1.90519	up	0	0	unknown protein
AT1G78340	GSTU22	1:29472891-29473863	5.6068	14.9448	1.4144	up	1.0247e-07	1.95505e-06	glutathione S-transferase TAU 22
AT4G37670	NAGS2	4:17695495-17698843	9.09399	20.4157	1.1667	up	0	0	N-acetyl-l-glutamate synthase 2
AT3G59710	AT3G59710	3:22054936-22057156	8.64465	26.4239	1.61196	up	5.35127e-14	2.40772e-12	NAD(P)-binding Rossmann-fold superfamily protein
AT3G53160	UGT73C7	3:19702455-19703976	1.43928	5.61117	1.96296	up	2.13001e-09	5.27911e-08	UDP-glucosyl transferase 73C7
AT5G67080	MAPKKK19	5:26772725-26773760	1.21424	21.3906	4.13885	up	0	0	mitogen-activated protein kinase kinase kinase 19
AT1G33030	AT1G33030	1:11962745-11966276	1.47394	2.96462	1.00817	up	0.00760427	0.0423489	O-methyltransferase family protein
AT5G05965	AT5G05965	5:1790230-1792634	0.333248	1.40328	2.07414	up	0.00333798	0.0218866	unknown protein
AT2G37870	AT2G37870	2:15859238-15859907	2.53719	7.51364	1.56628	up	0.000182644	0.00180632	Bifunctional inhibitor/lipid-transfer protein/seed storage 2S albumin superfamily protein
AT2G27690	CYP94C1	2:11809305-11811215	25.8231	89.7861	1.79783	up	0	0	cytochrome P450, family 94, subfamily C, polypeptide 1
AT1G13260	RAV1	1:4542167-4543742	35.4265	96.0252	1.43858	up	1.33227e-15	6.99338e-14	related to ABI3/VP1 1
AT2G34810	AT2G34810	2:14685255-14687062	9.70095	37.5862	1.954	up	0	0	FAD-binding Berberine family protein
AT5G39080	AT5G39080	5:15641657-15643161	16.9284	35.8246	1.0815	up	3.81454e-09	9.10155e-08	HXXXD-type acyl-transferase family protein
AT3G48580	XTH11	3:18007164-18008488	7.37779	16.3425	1.14736	up	1.2913e-06	2.02416e-05	xyloglucan endotransglucosylase/hydrolase 11
AT2G27310	AT2G27310	2:11683861-11684967	10.969	29.4674	1.42569	up	7.21978e-12	2.45113e-10	F-box family protein
AT5G59490	AT5G59490	5:23982723-23984617	1.4738	3.55594	1.27068	up	0.000898565	0.00730267	Haloacid dehalogenase-like hydrolase (HAD) superfamily protein
AT2G15880	PEX3	2:6918038-6920319	3.58822	8.4836	1.24141	up	1.55712e-07	2.88483e-06	Leucine-rich repeat (LRR) family protein
AT4G37620	AT4G37620	4:17674190-17674589	1.29439	4.98626	1.94568	up	0.00129598	0.00997403	transposable element gene
AT1G66040	ORTH4	1:24583819-24586681	0.858181	2.10816	1.29663	up	0.000596006	0.00510094	Zinc finger (C3HC4-type RING finger) family protein
AT5G24770	VSP2	5:8500475-8502224	8.96335	94.1103	3.39224	up	0	0	vegetative storage protein 2
AT5G06870	PGIP2	5:2133917-2135166	22.6691	159.58	2.81548	up	0	0	polygalacturonase inhibiting protein 2
AT5G38710	POX2	5:15501244-15504109	1.78303	8.07355	2.17887	up	3.66374e-14	1.68548e-12	Methylenetetrahydrofolate reductase family protein
AT3G28270	AT3G28270	3:10538104-10540024	3.34846	10.7735	1.68592	up	1.21732e-11	4.00657e-10	Protein of unknown function (DUF677)
AT4G37610	BT5	4:17668950-17672353	14.6615	60.8358	2.05289	up	0	0	BTB and TAZ domain protein 5
AT1G75270	DHAR2	1:28250074-28251350	62.4154	140.767	1.17334	up	4.23062e-12	1.48558e-10	dehydroascorbate reductase 2
AT5G49480	ATCP1	5:20070742-20071638	202.059	602.8	1.5769	up	0	0	Ca2+-binding protein 1
AT3G18280	AT3G18280	3:6267048-6267643	136.481	274.058	1.00578	up	1.25566e-09	3.20521e-08	Bifunctional inhibitor/lipid-transfer protein/seed storage 2S albumin superfamily protein
AT1G52100	AT1G52100	1:19383121-19385602	13.2627	33.3384	1.32981	up	0	0	Mannose-binding lectin superfamily protein
AT2G04080	DTXL3	2:1357188-1359253	0.952473	2.29596	1.26935	up	0.00102173	0.00811361	MATE efflux family protein
AT1G21680	AT1G21680	1:7613004-7615339	14.0075	28.154	1.00715	up	4.67831e-08	9.46386e-07	DPP6 N-terminal domain-like protein
AT1G73325	AT1G73325	1:27567517-27568186	0.261962	2.01605	2.9441	up	0.00785328	0.0433583	Kunitz family trypsin and protease inhibitor protein
AT4G30530	AT4G30530	4:14920533-14922494	182.57	423.897	1.21526	up	9.14824e-13	3.52698e-11	Class I glutamine amidotransferase-like superfamily protein
AT2G40435	AT2G40435	2:16886823-16888638	0.517704	1.59937	1.62731	up	0.00401108	0.0253664	BEST Arabidopsis thaliana protein match is: transcription regulators (TAIR:AT3G56220.1)
AT3G20940	CYP705A30	3:7339716-7341655	5.43202	21.2396	1.9672	up	0	0	cytochrome P450, family 705, subfamily A, polypeptide 30
AT1G02610	AT1G02610	1:553049-555994	3.27319	10.6238	1.69853	up	2.43973e-08	5.14378e-07	RING/FYVE/PHD zinc finger superfamily protein
AT1G24807	AT1G24807	1:8771765-8773535	2.00801	4.8545	1.27356	up	0.00192669	0.0138689	Glutamine amidotransferase type 1 family protein
AT1G07985	AT1G07985	1:2475404-2476155	1.27057	8.61086	2.76068	up	2.42086e-11	7.63635e-10	Expressed protein
AT5G20230	BCB	5:6826505-6827629	61.8562	156.684	1.34087	up	2.17604e-14	1.01476e-12	blue-copper-binding protein
AT2G38760	ANN3	2:16200993-16202669	7.99478	32.4794	2.02239	up	0	0	annexin 3
AT1G60750	AT1G60750	1:22362292-22363854	0.257274	4.45707	4.11472	up	2.39429e-09	5.85614e-08	NAD(P)-linked oxidoreductase superfamily protein
AT3G50280	AT3G50280	3:18637853-18639185	0.763333	2.4961	1.70929	up	7.91429e-05	0.000865037	HXXXD-type acyl-transferase family protein
AT1G23440	AT1G23440	1:8321679-8324240	46.1077	94.2635	1.03169	up	2.06335e-10	5.80232e-09	Peptidase C15, pyroglutamyl peptidase I-like
AT3G15950	NAI2	3:5397568-5402652	265.121	562.301	1.08469	up	3.04197e-08	6.29043e-07	DNA topoisomerase-related
AT4G23590	AT4G23590	4:12307125-12309647	1.6085	3.61395	1.16786	up	0.000292511	0.00274818	Tyrosine transaminase family protein
AT2G30400	OFP2	2:12956560-12957554	2.58605	5.69119	1.13798	up	0.000464633	0.00411596	ovate family protein 2
AT3G23560	ALF5	3:8454115-8456681	16.2759	39.4049	1.27564	up	1.82143e-12	6.82937e-11	MATE efflux family protein
AT3G61060	PP2A13	3:22602909-22606878	6.25527	14.5246	1.21535	up	1.08515e-07	2.06078e-06	phloem protein 2-A13
AT3G51450	SSL7	3:19090946-19092509	10.1736	49.3196	2.27733	up	0	0	Calcium-dependent phosphotriesterase superfamily protein
AT5G23660	SWEET12	5:7971650-7973925	32.9997	77.3227	1.22844	up	3.86424e-12	1.36866e-10	homolog of Medicago truncatula MTN3
AT1G47395	AT1G47395	1:17383033-17383408	56.3393	153.197	1.44317	up	5.99298e-13	2.35035e-11	unknown protein
AT5G10230	ANNAT7	5:3209539-3211423	2.68023	5.56005	1.05274	up	0.000565472	0.00488247	annexin 7
AT5G65690	PCK2	5:26266339-26269616	3.96919	25.2809	2.67113	up	0	0	phosphoenolpyruvate carboxykinase 2
AT1G21100	AT1G21100	1:7386838-7388428	39.4933	81.7766	1.05008	up	6.85572e-10	1.82748e-08	O-methyltransferase family protein
AT5G61160	ACT	5:24608723-24610304	14.7364	141.226	3.26055	up	0	0	anthocyanin 5-aromatic acyltransferase 1
AT4G11210	DIR14	4:6832690-6833245	5.18906	25.0898	2.27356	up	6.48148e-13	2.53223e-11	Disease resistance-responsive (dirigent-like protein) family protein
AT5G16370	AAE5	5:5356604-5358511	24.2197	63.1309	1.38216	up	4.01901e-14	1.83654e-12	acyl activating enzyme 5
AT1G14200	AT1G14200	1:4854383-4855200	10.3802	25.6065	1.30268	up	1.01766e-07	1.94706e-06	RING/U-box superfamily protein
AT3G07350	AT3G07350	3:2347467-2348791	6.57162	25.0694	1.93161	up	0	0	Protein of unknown function (DUF506)
AT3G32030	TPS30	3:13032457-13035348	1.64495	4.12238	1.32543	up	1.20794e-05	0.000158315	Terpenoid cyclases/Protein prenyltransferases superfamily protein
AT5G64230	AT5G64230	5:25692452-25694053	8.61518	17.234	1.00031	up	2.39507e-06	3.58682e-05	unknown protein
AT2G04038	AtbZIP48	2:1331918-1332419	0.430287	2.12648	2.30509	up	0.00825348	0.0450214	basic leucine-zipper 48
AT1G71520	ERF020	1:26938524-26939106	1.33042	13.384	3.33056	up	4.20153e-12	1.48044e-10	Integrase-type DNA-binding superfamily protein
AT5G21940	AT5G21940	5:7249267-7250539	20.2492	96.8371	2.2577	up	0	0	unknown protein
AT5G61590	ERF107	5:24764437-24765324	60.1066	123.147	1.03479	up	3.39789e-09	8.1454e-08	Integrase-type DNA-binding superfamily protein
AT1G19160	AT1G19160	1:6614161-6615214	0.236233	1.03195	2.12709	up	0.00470697	0.0288075	F-box family protein
AT5G41080	GDPD2	5:16441743-16443985	9.46197	53.1202	2.48905	up	0	0	PLC-like phosphodiesterases superfamily protein
AT5G59590	UGT76E2	5:24008982-24010649	4.47497	14.6445	1.71041	up	3.5727e-13	1.44546e-11	UDP-glucosyl transferase 76E2
AT2G25460	AT2G25460	2:10832753-10835483	1.57375	4.87522	1.63126	up	9.61207e-08	1.84942e-06	CONTAINS InterPro DOMAIN/s: C2 calcium-dependent membrane targeting (InterPro:IPR000008)
AT1G53885	AT1G53885	1:20119722-20120458	2.14026	14.3351	2.7437	up	5.97522e-13	2.34788e-11	Protein of unknown function (DUF581)
AT5G41610	CHX18	5:16638369-16641728	1.96555	4.24499	1.11083	up	9.07195e-08	1.75209e-06	cation/H+ exchanger 18
AT3G15510	ATNAC2	3:5243509-5245382	2.19806	5.09883	1.21394	up	2.89314e-05	0.000349842	NAC domain containing protein 2
AT1G72520	LOX4	1:27308514-27312754	2.08105	8.16501	1.97214	up	0	0	PLAT/LH2 domain-containing lipoxygenase family protein
AT4G36830	HOS3	4:17349435-17350480	4.03034	9.63564	1.25748	up	1.22632e-05	0.000160622	GNS1/SUR4 membrane protein family
AT1G14870	PCR2	1:5128374-5129523	51.7331	114.359	1.14441	up	8.83686e-11	2.62186e-09	PLANT CADMIUM RESISTANCE 2
AT4G27560	UGT79B2	4:13759840-13761559	34.1944	68.8148	1.00896	up	1.89682e-09	4.73557e-08	UDP-Glycosyltransferase superfamily protein
AT3G59140	ABCC10	3:21863419-21868701	10.5286	64.7186	2.61986	up	0	0	multidrug resistance-associated protein 14
AT3G01513	AT3G01513	3:201919-202740	1.36109	4.27193	1.65012	up	7.01789e-05	0.000775339	unknown protein
AT1G29330	ERD2A	1:10255320-10261112	16.2155	38.5559	1.24958	up	9.77114e-11	2.8865e-09	ER lumen protein retaining receptor family protein
AT2G18196	AT2G18196	2:7920507-7922326	4.74561	12.1648	1.35805	up	1.10329e-06	1.75635e-05	Heavy metal transport/detoxification superfamily protein
AT5G11520	ASP3	5:3685088-3687764	112.658	228.367	1.0194	up	3.01803e-09	7.28598e-08	aspartate aminotransferase 3
AT3G45130	LAS1	3:16512270-16517522	0.255375	1.00876	1.98189	up	3.19037e-05	0.000382844	lanosterol synthase 1
AT5G44430	PDF1.2C	5:17908944-17909507	0.436607	4.38078	3.32678	up	0.0025135	0.0172904	plant defensin 1.2C
AT5G65660	AT5G65660	5:26245248-26246379	133.129	355.17	1.41569	up	4.44089e-16	2.42437e-14	hydroxyproline-rich glycoprotein family protein
AT2G47800	ABCC4	2:19574863-19580599	14.9641	31.466	1.07229	up	1.66861e-10	4.74441e-09	multidrug resistance-associated protein 4
AT3G02140	AFP4	3:385316-386538	14.043	34.459	1.29503	up	1.18678e-11	3.92501e-10	AFP2 (ABI five-binding protein 2) family protein
AT3G56970	ORG2	3:21084109-21085150	5.1943	12.3998	1.25532	up	4.92933e-06	6.89298e-05	basic helix-loop-helix (bHLH) DNA-binding superfamily protein
AT1G12030	AT1G12030	1:4064666-4066341	3.69421	7.9734	1.10993	up	0.000175801	0.00174878	Protein of unknown function (DUF506)
AT3G06490	MYB108	3:2003392-2006624	2.59918	7.01384	1.43215	up	2.79556e-08	5.83391e-07	myb domain protein 108
AT5G24410	PGL4	5:8332472-8334066	1.35776	3.2036	1.23847	up	0.001508	0.0113125	6-phosphogluconolactonase 4
AT1G01720	NAC002	1:268329-270775	28.2165	85.7119	1.60295	up	0	0	NAC (No Apical Meristem) domain transcriptional regulator superfamily protein
AT1G61820	BGLU46	1:22835077-22838615	16.3029	35.5414	1.12437	up	1.38916e-10	4.01113e-09	beta glucosidase 46
AT1G21120	AT1G21120	1:7395227-7396773	6.19926	15.1336	1.28759	up	2.07097e-08	4.40258e-07	O-methyltransferase family protein
AT5G54840	ATSGP1	5:22276512-22278423	9.12178	21.0256	1.20476	up	8.18394e-09	1.86572e-07	Ras-related small GTP-binding family protein
AT2G25900	ATCTH	2:11041330-11043209	8.41823	18.1991	1.11228	up	4.25359e-07	7.36713e-06	Zinc finger C-x8-C-x5-C-x3-H type family protein
AT3G28740	CYP81D11	3:10784888-10790553	25.826	347.824	3.75146	up	0	0	Cytochrome P450 superfamily protein
AT5G27420	ATL31	5:9684071-9685561	1.76646	6.09676	1.78718	up	2.29297e-08	4.85205e-07	carbon/nitrogen insensitive 1
AT2G22860	PSK2	2:9737606-9738298	23.2856	102.829	2.14273	up	0	0	phytosulfokine 2 precursor
AT1G67195	MIR414	1:25137110-25137937	29.6947	60.3534	1.02323	up	8.98571e-08	1.73871e-06	MIR414 (MICRORNA 414)
AT1G62045	AT1G62045	1:22934687-22935343	4.78801	12.4467	1.37826	up	9.71812e-05	0.00103836	BEST Arabidopsis thaliana protein match is: ankyrin repeat family protein (TAIR:AT1G11740.1)
AT1G17750	PEPR2	1:6106655-6116617	2.14152	6.14973	1.52189	up	3.9192e-11	1.20473e-09	PEP1 receptor 2
AT5G42800	DFRA	5:17164140-17165918	3.33249	28.2074	3.0814	up	0	0	dihydroflavonol 4-reductase
AT1G25400	AT1G25400	1:8911129-8912642	13.0043	44.0788	1.7611	up	0	0	unknown protein
AT2G30750	CYP71A12	2:13099335-13101413	2.59813	6.16502	1.24663	up	3.22432e-06	4.67812e-05	cytochrome P450, family 71, subfamily A, polypeptide 12
AT5G14120	AT5G14120	5:4555948-4560067	80.6319	234.142	1.53796	up	2.22045e-16	1.24199e-14	Major facilitator superfamily protein
AT5G16450	AT5G16450	5:5373882-5375999	25.0972	60.2361	1.2631	up	0	0	Ribonuclease E inhibitor RraA/Dimethylmenaquinone methyltransferase
AT1G30820	AT1G30820	1:10944912-10949458	27.2098	74.5475	1.45404	up	0	0	CTP synthase family protein
AT3G22275	AT3G22275	3:7878981-7879808	0.884037	9.79376	3.46968	up	8.76921e-12	2.943e-10	unknown protein
AT3G25760	AOC1	3:9403882-9405250	30.8851	250.133	3.01771	up	0	0	allene oxide cyclase 1
AT4G11211	AT4G11211	4:6836105-6836588	13.5018	36.2946	1.4266	up	5.24133e-08	1.053e-06	unknown protein
AT5G36220	CYP81D1	5:14253689-14256033	9.09504	38.2863	2.07367	up	0	0	cytochrome p450 81d1
AT3G05360	AtRLP30	3:1526962-1533867	6.01576	12.1073	1.00906	up	4.40639e-07	7.60608e-06	receptor like protein 30
AT2G34660	ABCC2	2:14602469-14612565	27.351	77.6478	1.50535	up	0	0	multidrug resistance-associated protein 2
AT1G64940	CYP89A6	1:24123788-24125324	1.87654	5.66089	1.59296	up	1.02209e-07	1.9519e-06	cytochrome P450, family 87, subfamily A, polypeptide 6
AT1G15415	AT1G15415	1:5298323-5301412	2.8226	10.9965	1.96194	up	1.56847e-06	2.41789e-05	The protein encoded by this gene was identified as a part of pollen proteome by mass spec analysis. It has weak homology to LEA (late embryo abundant) proteins. Encodes protein phosphatase 2A (PP2A) B'gamma subunit. Targeted to nucleus and cytosol.
AT1G33110	AT1G33110	1:12004926-12008833	23.2774	100.403	2.1088	up	0	0	MATE efflux family protein
AT1G31710	AT1G31710	1:11349839-11355486	25.0624	62.4726	1.3177	up	6.88338e-15	3.3793e-13	Copper amine oxidase family protein
AT1G54000	GLL22	1:20154168-20156419	95.1815	191.763	1.01057	up	1.56017e-09	3.94319e-08	GDSL-like Lipase/Acylhydrolase superfamily protein
AT4G13180	AT4G13180	4:7657195-7658197	47.2907	168.757	1.83532	up	0	0	NAD(P)-binding Rossmann-fold superfamily protein
AT1G68390	AT1G68390	1:25642733-25645607	1.26725	2.85597	1.17228	up	0.00126463	0.00976964	Core-2/I-branching beta-1,6-N-acetylglucosaminyltransferase family protein
AT3G48310	CYP71A22	3:17888100-17889814	7.91753	21.4475	1.43769	up	3.85492e-12	1.36866e-10	cytochrome P450, family 71, subfamily A, polypeptide 22
AT1G71140	AT1G71140	1:26824676-26826748	5.43535	19.4134	1.8366	up	6.66134e-16	3.5421e-14	MATE efflux family protein
AT5G48010	THAS1	5:19456959-19461689	24.126	158.882	2.7193	up	0	0	thalianol synthase 1
AT3G20660	OCT4	3:7225134-7228595	5.1565	15.445	1.58268	up	1.18883e-12	4.53215e-11	organic cation/carnitine transporter4
AT5G55120	VTC5	5:22369094-22371867	33.2144	68.1796	1.03753	up	6.84297e-10	1.82646e-08	galactose-1-phosphate guanylyltransferase (GDP)s
AT5G04120	IPSP	5:1120002-1121775	1.34463	10.9029	3.01943	up	2.22045e-16	1.24199e-14	Phosphoglycerate mutase family protein
AT1G70810	AT1G70810	1:26704129-26705236	15.6669	35.982	1.19956	up	1.29814e-08	2.86374e-07	Calcium-dependent lipid-binding (CaLB domain) family protein
AT5G17380	HACL	5:5724758-5726746	79.5032	238.485	1.58482	up	0	0	Thiamine pyrophosphate dependent pyruvate decarboxylase family protein
AT1G66050	ORTH5	1:24589486-24592747	1.5563	4.02218	1.36986	up	4.56891e-06	6.42766e-05	Zinc finger (C3HC4-type RING finger) family protein
AT4G36700	AT4G36700	4:17298199-17300367	0.646108	2.44553	1.9203	up	1.40929e-06	2.18569e-05	RmlC-like cupins superfamily protein
AT5G10300	HNL	5:3239616-3240870	5.38972	15.58	1.53142	up	1.21446e-09	3.1078e-08	methyl esterase 5
AT1G64160	DIR5	1:23814009-23814839	6.00307	20.0817	1.74211	up	1.85871e-11	5.9642e-10	Disease resistance-responsive (dirigent-like protein) family protein
AT1G24909	AT1G24909	1:8785784-8787914	1.25721	3.04691	1.27712	up	0.00189465	0.0136767	Glutamine amidotransferase type 1 family protein
AT1G70720	AT1G70720	1:26666407-26667204	0.71015	3.14243	2.14568	up	4.9948e-05	0.000574136	Plant invertase/pectin methylesterase inhibitor superfamily protein
AT5G65280	GCL1	5:26085972-26088153	21.6495	80.1637	1.88861	up	0	0	GCR2-like 1
AT3G02550	LBD41	3:536504-537998	1.66118	10.8017	2.70097	up	6.66134e-16	3.5421e-14	LOB domain-containing protein 41
AT1G47400	AT1G47400	1:17385716-17386186	13.6485	31.5943	1.21093	up	7.15423e-06	9.72519e-05	unknown protein
AT4G21390	B120	4:11394354-11397583	3.30498	9.20384	1.47759	up	2.21165e-11	7.01522e-10	S-locus lectin protein kinase family protein
AT3G15450	AT3G15450	3:5212983-5216261	49.6685	273.218	2.45965	up	0	0	Aluminium induced protein with YGL and LRDR motifs
AT5G47980	BAHD1	5:19428887-19430476	9.60924	19.5813	1.02698	up	6.58914e-07	1.10117e-05	HXXXD-type acyl-transferase family protein
AT2G15480	UGT73B5	2:6758680-6763501	24.8526	82.899	1.73796	up	0	0	UDP-glucosyl transferase 73B5
AT1G76650	CML38	1:28766749-28768138	11.853	35.3191	1.5752	up	0	0	calmodulin-like 38
AT3G16530	AT3G16530	3:5624376-5625470	87.2979	362.069	2.05225	up	0	0	Legume lectin family protein
AT1G78460	AT1G78460	1:29518315-29519323	20.5184	52.7967	1.36353	up	1.97753e-12	7.33405e-11	SOUL heme-binding family protein
AT5G04150	BHLH101	5:1138558-1139476	1.05048	2.93282	1.48124	up	0.00313766	0.0207851	basic helix-loop-helix (bHLH) DNA-binding superfamily protein
AT1G80840	WRKY40	1:30383690-30387522	28.7391	96.7832	1.75174	up	0	0	WRKY DNA-binding protein 40
AT4G38470	AT4G38470	4:17999431-18003681	51.6731	121.873	1.23789	up	1.5381e-12	5.8096e-11	ACT-like protein tyrosine kinase family protein
AT3G02875	ILR1	3:631912-634074	9.89983	25.3309	1.35542	up	4.22617e-12	1.48558e-10	Peptidase M20/M25/M40 family protein
AT5G02230	AT5G02230	5:448104-450654	9.32753	27.2009	1.54409	up	5.12923e-14	2.32313e-12	Haloacid dehalogenase-like hydrolase (HAD) superfamily protein
AT2G25450	GSL-OH	2:10829915-10831655	245.858	652.15	1.40738	up	3.05755e-13	1.24939e-11	2-oxoglutarate (2OG) and Fe(II)-dependent oxygenase superfamily protein
AT5G17300	RVE1	5:5690226-5692902	5.50364	13.0393	1.24441	up	1.05522e-08	2.36092e-07	Homeodomain-like superfamily protein
AT3G60130	BGLU16	3:22210245-22213840	18.5782	38.7196	1.05945	up	2.12375e-11	6.76164e-10	beta glucosidase 16
AT5G58350	WNK4	5:23582494-23587801	17.905	36.2835	1.01895	up	4.35514e-09	1.02363e-07	with no lysine (K) kinase 4
AT1G55110	IDD7	1:20560283-20563171	9.38351	19.4582	1.05218	up	1.19241e-07	2.24159e-06	indeterminate(ID)-domain 7
AT1G80440	AT1G80440	1:30241606-30243071	10.8283	57.3511	2.40502	up	0	0	Galactose oxidase/kelch repeat superfamily protein
AT2G26530	AR781	2:11282774-11284229	15.8129	60.2029	1.92873	up	0	0	Protein of unknown function (DUF1645)
AT5G51390	AT5G51390	5:20875875-20878464	2.15068	8.2657	1.94234	up	1.87316e-05	0.000235283	unknown protein
AT2G43530	ATTI3	2:18070055-18070718	18.7046	99.162	2.40639	up	0	0	Scorpion toxin-like knottin superfamily protein
AT1G45015	AT1G45015	1:17021609-17022781	4.54856	13.1714	1.53393	up	1.67852e-06	2.58172e-05	MD-2-related lipid recognition domain-containing protein
AT1G66800	AT1G66800	1:24924812-24926365	9.61244	19.7304	1.03745	up	2.74363e-06	4.04084e-05	NAD(P)-binding Rossmann-fold superfamily protein
AT2G43535	ATTI4	2:18070972-18071676	46.8829	113.644	1.27738	up	4.07852e-12	1.43958e-10	Scorpion toxin-like knottin superfamily protein
AT3G26830	CYP71B15	3:9887947-9889705	5.76419	12.9835	1.17149	up	8.77716e-08	1.70157e-06	Cytochrome P450 superfamily protein
AT5G17390	AT5G17390	5:5727639-5728688	4.65729	17.4355	1.90446	up	5.27578e-13	2.09313e-11	Adenine nucleotide alpha hydrolases-like superfamily protein
AT1G54010	GLL23	1:20158663-20160815	102.246	386.511	1.91847	up	0	0	GDSL-like Lipase/Acylhydrolase superfamily protein
AT5G58840	AT5G58840	5:23759002-23762059	1.02471	2.76767	1.43345	up	8.84372e-06	0.00011841	Subtilase family protein
AT4G23700	CHX17	4:12342427-12346043	2.30819	10.1777	2.14058	up	0	0	cation/H+ exchanger 17
AT5G19100	AT5G19100	5:6408241-6409417	3.13849	24.2678	2.9509	up	0	0	Eukaryotic aspartyl protease family protein
AT5G13750	ZIFL1	5:4438199-4441579	20.9952	104.659	2.31757	up	0	0	zinc induced facilitator-like 1
AT3G55970	ATJRG21	3:20766734-20769324	30.2541	500.323	4.04766	up	0	0	jasmonate-regulated gene 21
AT5G59580	UGT76E1	5:24006078-24007689	1.00656	3.18379	1.66131	up	6.37598e-06	8.71937e-05	UDP-glucosyl transferase 76E1
AT2G23000	SCPL10	2:9792211-9795863	3.72978	10.3022	1.46579	up	5.59329e-09	1.29532e-07	serine carboxypeptidase-like 10
AT5G60680	AT5G60680	5:24386144-24386976	18.2541	40.9412	1.16533	up	5.98753e-08	1.19354e-06	Protein of unknown function, DUF584
AT1G28190	AT1G28190	1:9846883-9847923	22.9268	61.3913	1.421	up	5.9952e-15	2.97176e-13	unknown protein
AT1G23390	AT1G23390	1:8309111-8310649	20.5929	63.1524	1.61669	up	4.44089e-16	2.42437e-14	Kelch repeat-containing F-box family protein
AT1G70700	TIFY7	1:26654767-26657064	32.923	427.646	3.69925	up	0	0	TIFY domain/Divergent CCT motif family protein
AT1G65890	AAE12	1:24512456-24514659	0.113629	3.65321	5.00677	up	1.83298e-12	6.84758e-11	acyl activating enzyme 12
AT1G61120	GES	1:22523636-22528811	0.233933	1.08595	2.21478	up	4.80353e-06	6.72626e-05	terpene synthase 04
AT5G23840	AT5G23840	5:8035766-8036982	28.6101	76.1174	1.4117	up	2.59792e-14	1.20874e-12	MD-2-related lipid recognition domain-containing protein
AT2G06050	OPR3	2:2359113-2362302	26.0298	71.9136	1.4661	up	0	0	oxophytodienoate-reductase 3
AT1G66570	SUC7	1:24835250-24837322	0.612078	2.06397	1.75363	up	6.47243e-06	8.84536e-05	sucrose-proton symporter 7
AT1G66760	AT1G66760	1:24901977-24904443	6.32669	42.4728	2.74702	up	0	0	MATE efflux family protein
AT4G01630	EXPA17	4:700652-701527	10.3586	25.4318	1.2958	up	2.26227e-08	4.79433e-07	expansin A17
AT1G70530	CRK3	1:26588749-26591379	12.6811	25.5202	1.00896	up	4.63835e-08	9.39231e-07	cysteine-rich RLK (RECEPTOR-like protein kinase) 3
AT2G18210	AT2G18210	2:7924957-7925875	5.31351	16.5745	1.64123	up	8.02794e-10	2.12336e-08	unknown protein
AT2G30100	AT2G30100	2:12847827-12849669	7.15268	14.5516	1.02462	up	1.18416e-06	1.86766e-05	pentatricopeptide (PPR) repeat-containing protein
AT5G51500	PME60	5:20917928-20919838	0.690223	2.26711	1.71572	up	2.6108e-05	0.000318334	Plant invertase/pectin methylesterase inhibitor superfamily
AT3G06500	INVC	3:2012078-2015705	21.8213	44.9611	1.04294	up	2.96722e-10	8.19771e-09	Plant neutral invertase family protein
AT1G23870	TPS9	1:8432178-8435656	17.5544	40.0408	1.18964	up	1.49563e-11	4.87555e-10	trehalose-phosphatase/synthase 9
AT5G54960	PDC2	5:22310686-22312761	61.9708	135.158	1.12498	up	2.30553e-11	7.29504e-10	pyruvate decarboxylase-2
AT3G09010	AT3G09010	3:2749952-2752276	2.50106	6.92344	1.46895	up	4.42493e-08	8.99575e-07	Protein kinase superfamily protein
AT3G43250	AT3G43250	3:15216712-15217462	0.505656	4.37371	3.11263	up	9.23081e-09	2.0881e-07	Family of unknown function (DUF572)
AT5G27760	AT5G27760	5:9830342-9831790	102.529	276.141	1.42938	up	0	0	Hypoxia-responsive family protein
AT1G72490	AT1G72490	1:27288899-27291042	1.10012	3.10065	1.49492	up	2.91706e-05	0.000352319	unknown protein
AT2G33380	PXG3	2:14144830-14146471	2.27403	10.9224	2.26397	up	1.21236e-12	4.61329e-11	Caleosin-related family protein
AT4G32480	AT4G32480	4:15676403-15677973	9.85589	85.9475	3.1244	up	0	0	Protein of unknown function (DUF506)
AT2G27830	AT2G27830	2:11860217-11861475	12.0674	57.6779	2.2569	up	0	0	unknown protein
AT4G30460	AT4G30460	4:14888979-14889802	7.656	18.8652	1.30106	up	2.11208e-07	3.83661e-06	glycine-rich protein
AT1G52890	NAC019	1:19697003-19698482	7.29388	28.5797	1.97023	up	0	0	NAC domain containing protein 19
AT5G46240	KAT1	5:18743565-18746730	9.53185	21.6125	1.18104	up	1.29804e-10	3.76395e-09	potassium channel in Arabidopsis thaliana 1
AT1G14185	AT1G14185	1:4850273-4852096	1.63109	3.68717	1.17667	up	0.000204351	0.00199784	Glucose-methanol-choline (GMC) oxidoreductase family protein
AT1G18810	PKS3	1:6485595-6487030	2.18279	4.63135	1.08526	up	0.00031554	0.0029373	phytochrome kinase substrate-related
AT4G01080	TBL26	4:466390-468294	2.40816	7.34911	1.60964	up	1.14428e-08	2.5546e-07	TRICHOME BIREFRINGENCE-LIKE 26
AT2G40200	BHLH51	2:16791097-16792090	2.87804	18.4744	2.68237	up	0	0	basic helix-loop-helix (bHLH) DNA-binding superfamily protein
AT1G69890	AT1G69890	1:26323110-26324616	6.76972	23.8812	1.81871	up	1.77636e-15	9.25333e-14	Protein of unknown function (DUF569)
AT4G15530	PPDK	4:8864827-8870967	47.7966	150.042	1.65039	up	0	0	pyruvate orthophosphate dikinase
AT5G53970	AT5G53970	5:21910532-21912777	19.5649	42.6173	1.12318	up	4.7977e-10	1.29576e-08	Tyrosine transaminase family protein
AT1G22400	UGT85A1	1:7903659-7906673	102.748	349.032	1.76424	up	0	0	UDP-Glycosyltransferase superfamily protein
AT5G52570	BETA-OHASE 2	5:21330638-21337002	13.2061	41.366	1.64724	up	0	0	beta-carotene hydroxylase 2
AT5G04370	NAMT1	5:1231696-1234147	1.28373	4.92639	1.94019	up	1.68271e-09	4.22681e-08	S-adenosyl-L-methionine-dependent methyltransferases superfamily protein
AT3G57520	RFS2	3:21288764-21293158	87.2439	447.089	2.35744	up	0	0	seed imbibition 2
AT4G22610	AT4G22610	4:11902104-11902642	21.028	58.3601	1.47267	up	3.87665e-11	1.19703e-09	Bifunctional inhibitor/lipid-transfer protein/seed storage 2S albumin superfamily protein
AT4G13290	CYP71A19	4:7740282-7742857	7.75913	16.9065	1.12361	up	9.36587e-09	2.11165e-07	cytochrome P450, family 71, subfamily A, polypeptide 19
AT1G19180	TIFY10A	1:6622093-6623620	144.274	454.369	1.65505	up	0	0	jasmonate-zim-domain protein 1
AT4G29930	BHLH27	4:14644008-14647591	6.88048	21.0137	1.61075	up	0	0	basic helix-loop-helix (bHLH) DNA-binding superfamily protein
AT3G54640	TSA1	3:20223147-20225523	141.021	305.433	1.11495	up	5.01044e-11	1.52313e-09	tryptophan synthase alpha chain
AT5G65890	ACR1	5:26354852-26357866	2.01	5.08645	1.33946	up	1.1562e-08	2.5756e-07	ACT domain repeat 1
AT3G44830	PDAT2	3:16368889-16372356	0.193703	1.78194	3.20153	up	8.03786e-09	1.83446e-07	Lecithin:cholesterol acyltransferase family protein
AT5G18860	AT5G18860	5:6290675-6295811	13.6012	33.4238	1.29715	up	5.70655e-14	2.56194e-12	inosine-uridine preferring nucleoside hydrolase family protein
AT1G54020	AT1G54020	1:20161669-20163748	0.262145	5.19136	4.30767	up	3.40838e-13	1.38445e-11	GDSL-like Lipase/Acylhydrolase superfamily protein
AT5G49690	UGT91C1	5:20189654-20191390	5.23045	14.7922	1.49983	up	5.68359e-11	1.71614e-09	UDP-Glycosyltransferase superfamily protein
AT3G17860	TIFY6B	3:6119766-6123019	22.8541	63.7704	1.48043	up	0	0	jasmonate-zim-domain protein 3
AT1G64660	MGL	1:24028917-24030780	11.4694	45.4647	1.98696	up	0	0	methionine gamma-lyase
AT4G04840	MSRB6	4:2449559-2451589	11.877	69.6638	2.55224	up	0	0	methionine sulfoxide reductase B6
AT2G39310	JAL22	2:16414072-16416815	29.9855	66.8192	1.156	up	5.02776e-12	1.75048e-10	jacalin-related lectin 22
AT5G65600	LECRK92	5:26216125-26218153	0.287777	0.989201	1.78131	up	0.000653495	0.00553511	Concanavalin A-like lectin protein kinase family protein
AT3G10815	AT3G10815	3:3384806-3386327	1.81641	3.98845	1.13474	up	0.00401359	0.0253678	RING/U-box superfamily protein
AT2G29490	GSTU1	2:12631377-12632473	25.8872	128.991	2.31697	up	0	0	glutathione S-transferase TAU 1
AT1G63440	HMA5	1:23527654-23531109	4.51513	9.97006	1.14284	up	1.46355e-08	3.19082e-07	heavy metal atpase 5
AT3G06100	NIP7-1	3:1841170-1843093	0.247422	0.976604	1.9808	up	0.00343759	0.0223766	NOD26-like intrinsic protein 7
AT4G14090	UGT75C1	4:8120717-8123835	2.25827	8.01487	1.82746	up	3.65263e-11	1.13127e-09	UDP-Glycosyltransferase superfamily protein
AT2G26380	AT2G26380	2:11226614-11228057	0.18536	1.48529	3.00234	up	3.55894e-05	0.000422859	Leucine-rich repeat (LRR) family protein
AT4G18050	ABCB9	4:10022204-10027415	4.84194	11.889	1.29597	up	6.30362e-12	2.15439e-10	P-glycoprotein 9
AT1G28600	AT1G28600	1:10051000-10053117	47.2812	142.185	1.58843	up	0	0	GDSL-like Lipase/Acylhydrolase superfamily protein
AT3G10320	AT3G10320	3:3195313-3197346	0.930806	2.19241	1.23596	up	0.000678385	0.00571518	Glycosyltransferase family 61 protein
AT5G14700	AT5G14700	5:4740251-4743446	5.79948	13.426	1.21103	up	1.64225e-07	3.03431e-06	NAD(P)-binding Rossmann-fold superfamily protein
AT5G04340	ZAT6	5:1216130-1217106	25.9213	97.4429	1.91042	up	0	0	zinc finger of Arabidopsis thaliana 6
AT5G08790	NAC081	5:2856739-2860262	93.1435	313.162	1.74938	up	0	0	NAC (No Apical Meristem) domain transcriptional regulator superfamily protein
AT1G67810	SUFE2	1:25426487-25427349	9.33982	63.2862	2.76042	up	0	0	sulfur E2
AT5G64260	EXL2	5:25703928-25705316	109.015	262.918	1.27008	up	3.0036e-12	1.08519e-10	EXORDIUM like 2
AT4G21510	SKIP27	4:11445848-11447163	2.10205	6.25249	1.57263	up	1.39091e-06	2.16044e-05	F-box family protein
AT3G02480	AT3G02480	3:512311-513027	14.1087	29.7203	1.07487	up	4.62716e-05	0.000536091	Late embryogenesis abundant protein (LEA) family protein
AT4G12545	AIR1B	4:7434198-7434858	116.058	329.717	1.50638	up	0	0	Bifunctional inhibitor/lipid-transfer protein/seed storage 2S albumin superfamily protein
AT1G47510	AT5PTASE11	1:17435564-17438396	1.32223	2.91741	1.14171	up	0.000855458	0.00699958	inositol polyphosphate 5-phosphatase 11
AT1G71030	ATMYBL2	1:26795122-26796364	24.7294	70.3127	1.50756	up	3.9968e-15	2.03539e-13	MYB-like 2
AT4G01895	AT4G01895	4:819956-821505	5.72189	25.5538	2.15898	up	1.05651e-10	3.08983e-09	systemic acquired resistance (SAR) regulator protein NIMIN-1-related
AT2G20670	AT2G20670	2:8911859-8913534	14.0139	100.506	2.84236	up	0	0	Protein of unknown function (DUF506)
AT1G05675	UGT74E1	1:1701115-1702749	1.07401	2.3662	1.13957	up	0.00325634	0.0214284	UDP-Glycosyltransferase superfamily protein
AT5G42580	CYP705A12	5:17023645-17025229	5.3937	22.6893	2.07267	up	0	0	cytochrome P450, family 705, subfamily A, polypeptide 12
AT5G63790	NAC102	5:25523844-25528013	87.5315	225.635	1.36612	up	4.44089e-16	2.42437e-14	NAC domain containing protein 102
AT2G25735	AT2G25735	2:10975059-10975759	6.75929	19.114	1.49969	up	4.82438e-08	9.74973e-07	unknown protein
AT1G29195	AT1G29195	1:10202535-10203396	4.85317	22.2904	2.19942	up	2.22045e-16	1.24199e-14	unknown protein
AT4G02940	AT4G02940	4:1306502-1310946	45.5965	123.853	1.44163	up	0	0	oxidoreductase, 2OG-Fe(II) oxygenase family protein
AT1G06180	ATMYB13	1:1889407-1891158	22.2464	47.907	1.10666	up	4.32854e-09	1.01972e-07	myb domain protein 13
AT1G60260	BGLU5	1:22218787-22221409	1.68563	5.81685	1.78695	up	6.668e-09	1.53379e-07	beta glucosidase 5
AT5G55970	AT5G55970	5:22667234-22669545	2.65357	7.76613	1.54926	up	3.9968e-14	1.83048e-12	RING/U-box superfamily protein
AT1G62570	FMOGS-OX4	1:23169135-23172105	18.8661	67.8259	1.84604	up	0	0	flavin-monooxygenase glucosinolate S-oxygenase 4
AT4G11190	DIR13	4:6826676-6827383	16.1594	43.4457	1.42684	up	3.3622e-12	1.20124e-10	Disease resistance-responsive (dirigent-like protein) family protein
AT1G76600	AT1G76600	1:28746887-28747845	20.3201	41.2712	1.02223	up	1.82709e-07	3.35162e-06	unknown protein
AT3G25770	AOC2	3:9406872-9407955	280.82	1223.29	2.12305	up	0	0	allene oxide cyclase 2
AT3G23240	ERF1B	3:8295643-8296604	2.68172	6.72598	1.32659	up	4.56507e-05	0.000529797	ethylene response factor 1
AT1G64950	CYP89A5	1:24127560-24129458	33.0383	81.7885	1.30776	up	1.06581e-14	5.10992e-13	cytochrome P450, family 89, subfamily A, polypeptide 5
AT5G19520	MSL9	5:6585420-6588936	9.95555	30.468	1.61372	up	0	0	mechanosensitive channel of small conductance-like 9
AT4G13310	CYP71A20	4:7750304-7753133	1.23266	10.053	3.02778	up	0	0	cytochrome P450, family 71, subfamily A, polypeptide 20
AT5G66650	AT5G66650	5:26603002-26604376	3.75606	9.67693	1.36533	up	4.96417e-07	8.5043e-06	Protein of unknown function (DUF607)
AT1G11050	AT1G11050	1:3681887-3684169	7.14952	15.8673	1.15014	up	8.2014e-09	1.86762e-07	Protein kinase superfamily protein
AT3G28220	AT3G28220	3:10524403-10526728	8.32793	171.134	4.36103	up	0	0	TRAF-like family protein
AT3G30340	AT3G30340	3:11956600-11959098	0.581992	1.76291	1.59889	up	0.00142878	0.0108092	nodulin MtN21 /EamA-like transporter family protein
AT5G47990	CYP705A5	5:19434826-19436689	32.6333	94.8151	1.53877	up	0	0	cytochrome P450, family 705, subfamily A, polypeptide 5
AT1G35260	MLP165	1:12936848-12937787	13.7548	40.9951	1.57551	up	6.77236e-14	3.00095e-12	MLP-like protein 165
AT5G14650	AT5G14650	5:4724449-4726513	1.40511	3.00284	1.09564	up	0.00147905	0.0111279	Pectin lyase-like superfamily protein
AT3G45140	LOX2	3:16525409-16529352	81.3566	1035.91	3.67049	up	0	0	lipoxygenase 2
AT5G41612	AT5G41612	5:16638369-16641728	4.92417	10.5828	1.10377	up	1.28931e-05	0.000167798	other RNA
AT5G33290	XGD1	5:12558255-12562020	11.348	28.8726	1.34726	up	3.04867e-13	1.24825e-11	xylogalacturonan deficient 1
AT1G69880	TRX8	1:26321478-26322993	25.1905	126.932	2.33311	up	0	0	thioredoxin H-type 8
AT3G14990	DJ1A	3:5047399-5049877	266.042	919.082	1.78854	up	0	0	Class I glutamine amidotransferase-like superfamily protein
AT1G53560	AT1G53560	1:19984741-19985983	18.7323	46.4484	1.3101	up	1.93974e-09	4.83094e-08	Ribosomal protein L18ae family
AT5G42930	AT5G42930	5:17210545-17214220	1.699	9.90189	2.54302	up	0	0	alpha/beta-Hydrolases superfamily protein
AT3G49620	DIN11	3:18393746-18396816	12.6661	286.435	4.49917	up	0	0	2-oxoglutarate (2OG) and Fe(II)-dependent oxygenase superfamily protein
AT1G61610	AT1G61610	1:22733471-22736509	0.383639	1.11411	1.53807	up	0.000308027	0.00287548	S-locus lectin protein kinase family protein
AT5G14470	GLCAK2	5:4662802-4664657	0.99858	2.19202	1.13431	up	0.00661256	0.0378213	GHMP kinase family protein
AT1G13245	RTFL17	1:4525485-4526064	36.0837	82.5182	1.19336	up	2.59647e-09	6.32044e-08	ROTUNDIFOLIA like 17
AT2G47950	AT2G47950	2:19624209-19624809	3.09038	11.9283	1.94853	up	4.62418e-08	9.3729e-07	unknown protein
AT4G34135	UGT73B2	4:16345280-16347133	55.21	215.264	1.96311	up	0	0	UDP-glucosyltransferase 73B2
AT2G23960	AT2G23960	2:10196058-10197610	1.59282	3.54383	1.15372	up	0.00531216	0.0317706	Class I glutamine amidotransferase-like superfamily protein
AT1G70080	TPS06	1:26394668-26397565	0.668961	2.47153	1.88541	up	1.67516e-06	2.57849e-05	Terpenoid cyclases/Protein prenyltransferases superfamily protein
AT2G46510	AIB	2:19090952-19093315	8.40138	18.9098	1.17043	up	4.7431e-10	1.28271e-08	ABA-inducible BHLH-type transcription factor
AT4G33120	AT4G33120	4:15975385-15978111	14.8722	38.9438	1.38877	up	1.96954e-13	8.21188e-12	S-adenosyl-L-methionine-dependent methyltransferases superfamily protein
AT3G59340	AT3G59340	3:21928763-21931570	3.26787	7.24911	1.14945	up	4.71796e-05	0.000545376	Eukaryotic protein of unknown function (DUF914)
AT1G79310	AMC7	1:29833920-29835545	4.44074	10.8434	1.28795	up	8.65121e-08	1.67874e-06	metacaspase 7
AT4G16250	PHYD	4:9195601-9199486	9.69835	20.449	1.07622	up	8.76652e-10	2.30451e-08	phytochrome D
AT3G28345	ABCB15	3:10593752-10598775	3.33249	9.18971	1.46342	up	5.27356e-13	2.09314e-11	ABC transporter family protein
AT1G52400	BGLU18	1:19515142-19518411	47.9115	400.369	3.06289	up	0	0	beta glucosidase 18
AT1G18350	MKK7	1:6315650-6319427	2.02276	4.96339	1.29501	up	0.000159948	0.00161145	MAP kinase kinase 7
AT4G37850	BHLH25	4:17796092-17797900	4.74282	14.3468	1.59691	up	8.4311e-11	2.50874e-09	basic helix-loop-helix (bHLH) DNA-binding superfamily protein
AT5G24290	MEB2	5:8263131-8265741	8.83861	20.0665	1.18289	up	0	0	Vacuolar iron transporter (VIT) family protein
AT5G02090	AT5G02090	5:412030-412698	1.87648	4.11555	1.13305	up	0.00755525	0.0421792	unknown protein
AT5G65140	TPPJ	5:26019587-26022222	7.58308	16.8184	1.14918	up	1.05531e-11	3.5072e-10	Haloacid dehalogenase-like hydrolase (HAD) superfamily protein
AT5G22920	AT5G22920	5:7664990-7667265	18.8018	48.453	1.36572	up	1.79403e-11	5.77475e-10	CHY-type/CTCHY-type/RING-type Zinc finger protein
AT2G04040	DTX1	2:1333261-1336489	17.6914	88.7272	2.32633	up	0	0	MATE efflux family protein
AT4G31110	WAKL18	4:15127245-15130021	2.55679	6.08522	1.25097	up	2.52191e-07	4.51611e-06	Wall-associated kinase family protein
AT3G14260	AT3G14260	3:4747768-4748819	0.6056	2.54899	2.07349	up	0.000105857	0.00112037	Protein of unknown function (DUF567)
AT4G16000	AT4G16000	4:9063844-9064481	1.23086	4.16439	1.75844	up	0.000465622	0.00412293	unknown protein
AT1G16420	AMC8	1:5612149-5613867	0.832561	2.08275	1.32286	up	0.00155377	0.011591	metacaspase 8
AT1G76640	CML39	1:28765323-28765803	1.67827	7.40939	2.14238	up	2.40108e-05	0.000295402	Calcium-binding EF-hand family protein
AT3G15990	SULTR3	3:5426986-5430880	4.78187	9.87313	1.04593	up	1.34833e-06	2.10228e-05	sulfate transporter 3
AT1G03220	AT1G03220	1:787121-788651	61.7477	142.247	1.20394	up	2.66609e-12	9.74646e-11	Eukaryotic aspartyl protease family protein
AT5G10625	FLP2	5:3358786-3359781	17.7707	59.4704	1.74267	up	0	0	BEST Arabidopsis thaliana protein match is: flowering promoting factor 1 (TAIR:AT5G24860.1)
AT2G35730	AT2G35730	2:15020491-15021556	0.776114	2.94286	1.92288	up	0.00557429	0.0330295	Heavy metal transport/detoxification superfamily protein
AT5G24420	PGL5	5:8336613-8338008	1.52715	27.4391	4.16732	up	0	0	6-phosphogluconolactonase 5
AT4G34710	SPE2	4:16560061-16562969	358.986	1004.47	1.48444	up	1.20624e-11	3.9765e-10	arginine decarboxylase 2
AT5G07010	SOT15	5:2174677-2176106	63.2021	306.118	2.27604	up	0	0	sulfotransferase 2A
AT1G69930	GSTU11	1:26337496-26338795	4.81941	21.7182	2.17198	up	0	0	glutathione S-transferase TAU 11
AT1G28480	GRXC9	1:10013473-10014073	1.55986	9.59129	2.62031	up	6.5106e-09	1.49927e-07	Thioredoxin superfamily protein
AT4G02360	AT4G02360	4:1041141-1041733	5.707	23.0935	2.01668	up	1.1366e-11	3.76513e-10	Protein of unknown function, DUF538
AT2G30140	UGT87A2	2:12872133-12873820	66.1516	133.782	1.01604	up	1.12155e-12	4.28364e-11	UDP-Glycosyltransferase superfamily protein
AT2G46810	BHLH70	2:19239693-19242672	8.98666	18.2058	1.01854	up	5.99451e-07	1.01004e-05	basic helix-loop-helix (bHLH) DNA-binding superfamily protein
AT3G46660	UGT76E12	3:17188869-17191167	9.44255	89.5322	3.24516	up	0	0	UDP-glucosyl transferase 76E12
AT1G73300	SCPL2	1:27559672-27562048	2.00794	4.16405	1.05227	up	0.00146752	0.011054	serine carboxypeptidase-like 2
AT4G13860	AT4G13860	4:8022600-8023162	8.68723	22.303	1.36027	up	0.00153327	0.0114643	RNA-binding (RRM/RBD/RNP motifs) family protein
AT3G60490	ERF035	3:22349526-22350371	2.11833	6.69255	1.65963	up	4.90233e-06	6.85991e-05	Integrase-type DNA-binding superfamily protein
AT3G46080	ZAT8	3:16922752-16923247	6.92899	24.8601	1.84311	up	2.52787e-09	6.16078e-08	C2H2-type zinc finger family protein
AT2G29350	SAG13	2:12600913-12602556	1.50214	3.48424	1.21382	up	0.000986875	0.0078796	senescence-associated gene 13
AT2G46740	GULLO5	2:19205156-19207455	2.7877	6.71621	1.26857	up	1.3316e-06	2.07937e-05	D-arabinono-1,4-lactone oxidase family protein
AT5G12340	AT5G12340	5:3992947-3993610	8.63817	17.8976	1.05097	up	8.28263e-05	0.000902886	unknown protein
AT5G63970	AT5G63970	5:25599513-25609247	5.68919	12.6504	1.15289	up	0	0	Copine (Calcium-dependent phospholipid-binding protein) family
AT1G51780	ILL5	1:19204511-19206586	0.302744	1.26351	2.06126	up	0.000125448	0.00130034	IAA-leucine resistant (ILR)-like gene 5
AT5G28520	JAL40	5:10493109-10494852	0.337496	6.2623	4.21375	up	1.55431e-15	8.13808e-14	Mannose-binding lectin superfamily protein
AT5G17450	HIPP21	5:5755321-5756888	14.1393	29.1041	1.04151	up	2.33132e-08	4.92536e-07	Heavy metal transport/detoxification superfamily protein
AT5G06865	AT5G06865	5:2132196-2133746	0.377428	1.12923	1.58107	up	0.00185091	0.0134083	other RNA
AT5G19097	AT5G19097	5:6403276-6407608	0.511497	2.13133	2.05895	up	1.97888e-10	5.60327e-09	transposable element gene
AT1G17745	PGDH2	1:6100960-6105265	28.3851	98.3812	1.79325	up	0	0	D-3-phosphoglycerate dehydrogenase
AT5G56880	AT5G56880	5:23009097-23009709	0.595529	3.1769	2.41538	up	9.41407e-05	0.00101009	unknown protein
AT1G62580	AT1G62580	1:23173332-23179248	1.68544	4.57104	1.4394	up	6.10937e-06	8.39403e-05	Flavin-binding monooxygenase family protein
AT1G44350	ILL6	1:16834209-16838286	9.55735	63.123	2.72348	up	0	0	IAA-leucine resistant (ILR)-like gene 6
AT3G26460	AT3G26460	3:9683872-9684657	29.9073	146.07	2.28809	up	0	0	Polyketide cyclase/dehydrase and lipid transport superfamily protein
AT4G19880	AT4G19880	4:10784390-10786556	69.3384	170.551	1.29847	up	2.88658e-15	1.47735e-13	Glutathione S-transferase family protein
AT5G04390	AT5G04390	5:1239099-1240517	1.43856	2.98077	1.05106	up	0.00213361	0.0150983	C2H2-type zinc finger family protein
AT3G18773	ATL77	3:6465824-6467175	2.19355	9.99537	2.18799	up	4.53193e-13	1.80853e-11	RING/U-box superfamily protein
AT4G24340	AT4G24340	4:12607446-12609252	28.7895	97.1004	1.75393	up	0	0	Phosphorylase superfamily protein
AT4G16760	ACX1	4:9424632-9428895	108.358	268.014	1.30651	up	9.88098e-14	4.29477e-12	acyl-CoA oxidase 1
AT3G04000	AT3G04000	3:1035499-1036672	13.1118	79.7517	2.60465	up	0	0	NAD(P)-binding Rossmann-fold superfamily protein
AT1G74950	TIFY10B	1:28148574-28150444	31.4114	103.057	1.71408	up	0	0	TIFY domain/Divergent CCT motif family protein
AT1G55020	LOX1	1:20525707-20530273	80.0744	221.158	1.46566	up	4.44089e-16	2.42437e-14	lipoxygenase 1
AT1G21410	SKP2A	1:7497140-7499579	4.83753	11.0255	1.18851	up	1.17623e-06	1.86088e-05	F-box/RNI-like superfamily protein
AT1G17147	VQ1	1:5863430-5864009	1.32201	3.43263	1.37658	up	0.0059022	0.0345228	VQ motif-containing protein
AT5G02170	AT5G02170	5:427832-430695	2.89754	11.6704	2.00995	up	8.88178e-16	4.69839e-14	Transmembrane amino acid transporter family protein
AT4G17245	AT4G17245	4:9669364-9670005	44.2076	89.1062	1.01123	up	7.60518e-08	1.48704e-06	RING/U-box superfamily protein
AT2G22330	CYP79B3	2:9488553-9491187	83.3027	171.365	1.04064	up	1.37027e-09	3.48041e-08	cytochrome P450, family 79, subfamily B, polypeptide 3
AT2G32510	MAPKKK17	2:13798820-13799939	4.16577	10.7657	1.36979	up	2.3294e-07	4.20525e-06	mitogen-activated protein kinase kinase kinase 17
AT5G38100	AT5G38100	5:15198467-15204265	5.30233	12.2964	1.21354	up	2.86363e-08	5.94567e-07	S-adenosyl-L-methionine-dependent methyltransferases superfamily protein
AT4G34131	UGT73B3	4:16341008-16344818	19.4596	43.9588	1.17567	up	1.69549e-11	5.48342e-10	UDP-glucosyl transferase 73B3
AT1G05575	AT1G05575	1:1661690-1662187	2.39786	5.96727	1.31532	up	0.00374162	0.023957	unknown protein
AT1G02310	MAN1	1:455687-460696	0.926103	1.95606	1.07871	up	0.00880242	0.0474593	Glycosyl hydrolase superfamily protein
AT3G09270	GSTU8	3:2848288-2849289	58.5141	145.585	1.31501	up	1.17684e-14	5.62902e-13	glutathione S-transferase TAU 8
AT3G44860	FAMT	3:16379632-16381070	0.782157	49.815	5.99298	up	0	0	farnesoic acid carboxyl-O-methyltransferase
AT1G66100	AT1G66100	1:24605670-24606537	1.27159	27.5079	4.43514	up	0	0	Plant thionin
AT2G36780	UGT73C3	2:15417489-15419154	5.58424	21.655	1.95527	up	0	0	UDP-Glycosyltransferase superfamily protein
AT5G38200	AT5G38200	5:15256275-15258755	11.0708	24.8481	1.16638	up	1.22607e-09	3.13361e-08	Class I glutamine amidotransferase-like superfamily protein
AT2G16005	AT2G16005	2:6959149-6960197	8.69395	29.2262	1.74918	up	2.71672e-12	9.91383e-11	MD-2-related lipid recognition domain-containing protein
AT2G38750	ANN4	2:16196264-16198491	12.0971	55.5918	2.20021	up	0	0	annexin 4
AT3G53960	NPF5.7	3:19978121-19980959	3.70757	8.60709	1.21505	up	2.05414e-07	3.74131e-06	Major facilitator superfamily protein
AT5G52050	AT5G52050	5:21138861-21140643	23.0226	50.3922	1.13015	up	6.18789e-11	1.86566e-09	MATE efflux family protein
AT3G49570	LSU3	3:18372532-18373024	9.66333	37.7224	1.96483	up	7.32969e-13	2.85273e-11	response to low sulfur 3
AT4G21830	MSRB7	4:11584345-11585419	23.3056	151.087	2.69663	up	0	0	methionine sulfoxide reductase B7
AT1G06160	ERF094	1:1883003-1883934	9.16444	25.8234	1.49456	up	1.56788e-11	5.09486e-10	octadecanoid-responsive Arabidopsis AP2/ERF 59
AT2G34355	AT2G34355	2:14496327-14498389	5.28102	20.4205	1.95113	up	0	0	Major facilitator superfamily protein
AT5G52250	RUP1	5:21216854-21218226	4.96947	10.2667	1.04681	up	3.2572e-05	0.000390178	Transducin/WD40 repeat-like superfamily protein
AT2G39330	JAL23	2:16419595-16421852	0.163771	6.03162	5.2028	up	4.44089e-16	2.42437e-14	jacalin-related lectin 23
AT1G60740	PRXIID	1:22361073-22361952	1.46443	3.96676	1.43762	up	0.00156968	0.0116725	Thioredoxin superfamily protein
AT1G68620	CXE6	1:25765946-25767240	3.50871	14.4181	2.03886	up	2.06501e-14	9.65182e-13	alpha/beta-Hydrolases superfamily protein
AT1G35625	AT1G35625	1:13156367-13160245	0.764148	6.00058	2.97318	up	1.02756e-10	3.0181e-09	RING/U-box superfamily protein
AT4G34210	ASK11	4:16379002-16379461	1.71688	10.1195	2.55928	up	4.16223e-07	7.22112e-06	SKP1-like 11
AT5G43590	PLP4	5:17509367-17511477	0.367068	1.24291	1.75961	up	0.0028384	0.0191585	Acyl transferase/acyl hydrolase/lysophospholipase superfamily protein
AT3G29590	5MAT	3:11398916-11400266	0.970528	7.15557	2.88222	up	7.32747e-15	3.57162e-13	HXXXD-type acyl-transferase family protein
AT5G39050	PMAT1	5:15634585-15636065	58.1082	252.235	2.11796	up	0	0	HXXXD-type acyl-transferase family protein
AT3G56200	AT3G56200	3:20850028-20852027	24.9424	75.4303	1.59655	up	0	0	Transmembrane amino acid transporter family protein
AT2G26370	AT2G26370	2:11224564-11226214	7.01097	37.7037	2.42702	up	0	0	MD-2-related lipid recognition domain-containing protein
AT1G62500	AT1G62500	1:23132044-23133502	9.0436	20.9846	1.21437	up	3.17098e-09	7.62824e-08	Bifunctional inhibitor/lipid-transfer protein/seed storage 2S albumin superfamily protein
AT4G24230	ACBP3	4:12564944-12568846	12.1091	31.1539	1.36333	up	0	0	acyl-CoA-binding domain 3
AT1G78380	GSTU19	1:29486412-29487906	471.863	1644.94	1.8016	up	0	0	glutathione S-transferase TAU 19
AT3G63380	ACA12	3:23406610-23410360	22.837	57.5946	1.33456	up	4.44089e-16	2.42437e-14	ATPase E1-E2 type family protein / haloacid dehalogenase-like hydrolase family protein
AT1G69600	ZHD11	1:26182469-26183198	2.58221	11.0334	2.09519	up	5.04249e-09	1.17574e-07	zinc finger homeodomain 1
AT1G05562	AT1G05562	1:1645497-1647162	84.116	455.183	2.43599	up	0	0	Potential natural antisense gene, locus overlaps with AT1G05560
AT3G44870	AT3G44870	3:16382218-16386312	0.480973	16.3125	5.08388	up	0	0	S-adenosyl-L-methionine-dependent methyltransferases superfamily protein
AT4G15550	UGT75D1	4:8875917-8879327	122.51	253.051	1.04653	up	1.2854e-09	3.27297e-08	indole-3-acetate beta-D-glucosyltransferase
AT4G22753	SMO1-3	4:11949163-11953648	2.32963	6.67279	1.51819	up	3.71328e-06	5.31224e-05	sterol 4-alpha methyl oxidase 1-3
AT5G41315	GL3	5:16529454-16532879	1.07897	2.27339	1.07518	up	0.00172368	0.0126296	basic helix-loop-helix (bHLH) DNA-binding superfamily protein
AT4G36850	AT4G36850	4:17353290-17355891	34.7995	136.952	1.97653	up	0	0	PQ-loop repeat family protein / transmembrane family protein
AT1G52565	AT1G52565	1:19579885-19580686	2.67176	5.96152	1.15789	up	0.00131787	0.0100933	unknown protein
AT3G26690	NUDT13	3:9801213-9805715	22.8645	62.4914	1.45055	up	0	0	nudix hydrolase homolog 13
AT5G58400	PER68	5:23605201-23607028	0.137044	0.802767	2.55034	up	0.00684423	0.0388777	Peroxidase superfamily protein
AT5G23810	AAP7	5:8028377-8030816	3.13692	7.59442	1.27559	up	1.71198e-07	3.16029e-06	amino acid permease 7
AT1G55920	SAT1	1:20912115-20913447	92.7919	274.147	1.56288	up	0	0	serine acetyltransferase 2
AT4G28840	AT4G28840	4:14240796-14242611	1.86289	4.06067	1.12417	up	0.00475473	0.0290564	unknown protein
AT2G31750	UGT74D1	2:13497232-13502114	42.6074	95.2436	1.16052	up	5.86176e-12	2.02023e-10	UDP-glucosyl transferase 74D1
AT5G49360	BXL1	5:20011878-20016742	27.4467	60.0525	1.12959	up	1.12661e-09	2.90477e-08	beta-xylosidase 1
AT3G17510	CIPK1	3:5988990-5992912	17.9204	40.3485	1.17091	up	6.66134e-16	3.5421e-14	CBL-interacting protein kinase 1
AT5G05730	ASA1	5:1719556-1722910	57.2505	151.663	1.40551	up	0	0	anthranilate synthase alpha subunit 1
AT1G73480	AT1G73480	1:27628938-27632806	5.63535	23.3859	2.05306	up	0	0	alpha/beta-Hydrolases superfamily protein
AT2G44460	BGLU28	2:18346438-18349966	1.78835	13.4388	2.9097	up	0	0	beta glucosidase 28
AT2G43550	ATTI6	2:18073233-18075498	14.456	56.2645	1.96055	up	0	0	Scorpion toxin-like knottin superfamily protein
AT1G72900	AT1G72900	1:27432194-27433782	41.364	127.954	1.62918	up	0	0	Toll-Interleukin-Resistance (TIR) domain-containing protein
AT5G47240	NUDT8	5:19183600-19185644	6.04333	22.1753	1.87554	up	0	0	nudix hydrolase homolog 8
AT1G05680	UGT74E2	1:1703091-1704691	37.7622	106.223	1.49207	up	0	0	Uridine diphosphate glycosyltransferase 74E2
AT5G13370	AT5G13370	5:4286818-4289554	30.55	72.3362	1.24354	up	1.52767e-13	6.44833e-12	Auxin-responsive GH3 family protein
AT1G60730	AT1G60730	1:22358034-22360184	44.8408	158.658	1.82304	up	0	0	NAD(P)-linked oxidoreductase superfamily protein
AT4G15920	SWEET17	4:9030516-9033395	31.301	65.9518	1.0752	up	2.28094e-09	5.61919e-08	Nodulin MtN3 family protein
AT2G32487	AT2G32487	2:13791886-13793177	8.52057	20.5147	1.26763	up	8.76644e-06	0.000117452	unknown protein
AT2G34500	CYP710A1	2:14539478-14541406	3.91477	13.3549	1.77037	up	9.32587e-15	4.50281e-13	cytochrome P450, family 710, subfamily A, polypeptide 1
AT1G69480	PHO1-H10	1:26114111-26117797	1.46279	4.31906	1.562	up	3.69335e-08	7.54594e-07	EXS (ERD1/XPR1/SYG1) family protein
AT4G25400	BHLH118	4:12981294-12982468	1.15881	4.0546	1.80692	up	0.000421919	0.00379505	basic helix-loop-helix (bHLH) DNA-binding superfamily protein
AT5G59220	HAI1	5:23894403-23896619	0.815043	3.483	2.09538	up	4.95662e-08	1.00071e-06	highly ABA-induced PP2C gene 1
AT3G21500	DXPS1	3:7573064-7576623	3.193	8.58253	1.42649	up	1.53417e-10	4.40498e-09	1-deoxy-D-xylulose 5-phosphate synthase 1
AT4G27410	NAC072	4:13707239-13709149	16.2068	65.5655	2.01634	up	0	0	NAC (No Apical Meristem) domain transcriptional regulator superfamily protein
AT1G76070	AT1G76070	1:28546381-28547611	12.5378	26.11	1.05832	up	1.12175e-07	2.12045e-06	unknown protein
AT1G75220	AT1G75220	1:28229156-28232831	44.6689	105.859	1.24481	up	1.04583e-13	4.53607e-12	Major facilitator superfamily protein
AT4G17900	AT4G17900	4:9945869-9948078	17.609	44.1821	1.32715	up	3.15592e-12	1.13547e-10	PLATZ transcription factor family protein
AT4G31860	AT4G31860	4:15403019-15409000	30.9283	86.3987	1.48208	up	0	0	Protein phosphatase 2C family protein
AT4G02280	SUS3	4:994926-998967	4.39585	9.11846	1.05265	up	4.04928e-07	7.04905e-06	sucrose synthase 3
AT1G75960	AAE8	1:28518032-28519874	3.50612	9.09273	1.37484	up	1.36967e-08	3.00534e-07	AMP-dependent synthetase and ligase family protein
AT4G17500	ERF1A	4:9759324-9760340	41.1607	242.784	2.56033	up	0	0	ethylene responsive element binding factor 1
AT4G13395	DVL10	4:7785686-7786113	6.35565	21.0087	1.72488	up	7.06316e-07	1.16893e-05	ROTUNDIFOLIA like 12
AT4G17470	AT4G17470	4:9742758-9744860	0.915628	10.6578	3.541	up	0	0	alpha/beta-Hydrolases superfamily protein
AT2G38240	AT2G38240	2:16012534-16014753	140.222	970.925	2.79164	up	0	0	2-oxoglutarate (2OG) and Fe(II)-dependent oxygenase superfamily protein
AT2G29420	GSTU7	2:12616563-12618899	103.923	390.761	1.91077	up	0	0	glutathione S-transferase tau 7
AT2G23010	SCPL9	2:9798842-9802674	1.44512	5.1533	1.8343	up	1.20552e-08	2.67673e-07	serine carboxypeptidase-like 9
AT1G29025	AT1G29025	1:10124347-10127068	8.73946	22.3663	1.35571	up	1.49836e-12	5.66994e-11	Calcium-binding EF-hand family protein
AT4G18340	AT4G18340	4:10130049-10132061	13.0882	31.1787	1.25229	up	8.30578e-11	2.47505e-09	Glycosyl hydrolase superfamily protein
AT5G49620	MYB78	5:20137393-20139529	1.81076	3.80333	1.07067	up	0.000205494	0.00200709	myb domain protein 78
AT4G15765	AT4G15765	4:8975403-8977211	4.41133	16.4905	1.90235	up	5.26246e-14	2.37821e-12	FAD/NAD(P)-binding oxidoreductase family protein
AT4G06746	RAP2-9	4:4073961-4074545	33.7171	112.921	1.74376	up	0	0	related to AP2 9
AT1G14250	APY5	1:4868451-4871488	0.524404	6.10914	3.54222	up	0	0	GDA1/CD39 nucleoside phosphatase family protein
AT5G49450	BZIP1	5:20051828-20052735	13.5209	54.8475	2.02023	up	0	0	basic leucine-zipper 1
AT3G10260	RTNLB8	3:3171221-3172966	30.2062	62.1461	1.04082	up	7.41407e-13	2.88009e-11	Reticulon family protein
AT3G60140	BGLU30	3:22216671-22220824	3.16295	8.75949	1.46957	up	9.3072e-09	2.10306e-07	Glycosyl hydrolase superfamily protein
AT5G09980	PEP4	5:3122730-3123964	5.19215	30.1543	2.53796	up	2.22045e-16	1.24199e-14	elicitor peptide 4 precursor
AT3G11580	ARF32	3:3648923-3651332	2.85334	7.02606	1.30006	up	2.38674e-07	4.29739e-06	AP2/B3-like transcriptional factor family protein
AT2G34140	CDF4	2:14413757-14414765	6.85496	13.906	1.02049	up	4.70732e-05	0.000544453	Dof-type zinc finger DNA-binding family protein
AT4G01450	AT4G01450	4:608453-610724	21.3308	46.2945	1.1179	up	6.4615e-14	2.87565e-12	nodulin MtN21 /EamA-like transporter family protein
AT4G36950	MAPKKK21	4:17422571-17423901	1.75253	3.79822	1.11588	up	0.00146761	0.011054	mitogen-activated protein kinase kinase kinase 21
AT3G51895	SULTR3	3:19251286-19255760	1.79553	7.49586	2.06168	up	5.9952e-15	2.97176e-13	sulfate transporter 3
AT1G62760	AT1G62760	1:23237573-23238512	1.68405	4.15572	1.30316	up	0.000668736	0.00564551	Plant invertase/pectin methylesterase inhibitor superfamily protein
AT5G51070	CLPD	5:20764314-20768681	108.265	294.839	1.44537	up	9.37028e-14	4.08146e-12	Clp ATPase
AT1G08630	THA1	1:2743760-2747967	4.33829	11.7782	1.44091	up	2.21367e-11	7.01522e-10	threonine aldolase 1
AT5G14180	LIP2	5:4571336-4574462	2.74231	8.71189	1.66759	up	3.70382e-09	8.84768e-08	Myzus persicae-induced lipase 1
AT5G42590	CYP71A16	5:17031110-17033726	4.84023	12.2292	1.33719	up	2.75825e-09	6.68248e-08	cytochrome P450, family 71, subfamily A, polypeptide 16
AT3G22740	HMT3	3:8032958-8035809	1.89057	6.83999	1.85517	up	1.01827e-09	2.65217e-08	homocysteine S-methyltransferase 3
AT1G19670	CLH1	1:6803610-6805044	11.0155	264.093	4.58344	up	0	0	chlorophyllase 1
AT2G39050	AT2G39050	2:16303402-16305629	10.0918	21.9775	1.12285	up	7.49427e-08	1.46957e-06	hydroxyproline-rich glycoprotein family protein
AT5G03490	UGT89A2	5:871459-873057	7.54487	18.4301	1.2885	up	1.16266e-09	2.9827e-08	UDP-Glycosyltransferase superfamily protein
AT1G15040	AT1G15040	1:5177528-5181389	13.0019	48.5684	1.9013	up	0	0	Class I glutamine amidotransferase-like superfamily protein
AT1G68440	AT1G68440	1:25658032-25659273	27.4247	56.3202	1.03818	up	1.15811e-08	2.57704e-07	unknown protein
AT4G29690	AT4G29690	4:14540906-14542481	20.2694	65.5412	1.6931	up	0	0	Alkaline-phosphatase-like family protein
AT1G76470	AT1G76470	1:28689769-28691449	5.25485	36.3408	2.78987	up	0	0	NAD(P)-binding Rossmann-fold superfamily protein
AT4G10270	AT4G10270	4:6374733-6376111	0.356393	2.33262	2.71041	up	0.00718202	0.0404708	Wound-responsive family protein
AT3G15760	AT3G15760	3:5337546-5338467	2.84581	8.95331	1.65358	up	5.01484e-07	8.58393e-06	unknown protein
AT3G55110	ABCG18	3:20424549-20427377	6.75297	13.73	1.02374	up	1.35401e-07	2.52453e-06	ABC-2 type transporter family protein
AT1G76680	OPR1	1:28776845-28778467	180.228	869.187	2.26984	up	0	0	12-oxophytodienoate reductase 1
AT5G57510	AT5G57510	5:23289163-23289556	1.85107	5.70441	1.62372	up	0.00463419	0.0284556	unknown protein
AT4G22690	CYP706A1	4:11929358-11931693	27.3166	94.0334	1.78339	up	0	0	cytochrome P450, family 706, subfamily A, polypeptide 1
AT1G32960	SBT3.3	1:11945306-11948650	0.375942	1.10237	1.55202	up	0.000253417	0.00242768	Subtilase family protein
AT3G22570	AT3G22570	3:8000514-8001238	6.58078	13.6487	1.05243	up	0.000198445	0.00194754	Bifunctional inhibitor/lipid-transfer protein/seed storage 2S albumin superfamily protein
AT1G64200	VHA-E3	1:23828525-23830002	25.7213	65.9814	1.3591	up	4.03255e-12	1.42581e-10	vacuolar H+-ATPase subunit E isoform 3
AT5G16080	CXE17	5:5252314-5253618	5.29272	17.9482	1.76176	up	1.27898e-13	5.51226e-12	carboxyesterase 17
AT4G15490	UGT84A3	4:8852697-8854545	44.2825	90.5342	1.03173	up	6.22567e-10	1.66604e-08	UDP-Glycosyltransferase superfamily protein
AT2G28400	AT2G28400	2:12148303-12149052	8.25357	17.5566	1.08892	up	2.16526e-05	0.000268324	Protein of unknown function, DUF584
AT3G01970	WRKY45	3:326396-327412	17.3904	50.8508	1.54798	up	1.77636e-15	9.25333e-14	WRKY DNA-binding protein 45
AT3G22890	APS1	3:8112722-8114992	231.423	754.951	1.70585	up	0	0	ATP sulfurylase 1
AT1G17180	GSTU25	1:5872144-5873086	17.376	110.661	2.67098	up	0	0	glutathione S-transferase TAU 25
AT4G37990	CAD8	4:17855875-17857639	46.5153	95.616	1.03955	up	6.9558e-10	1.85174e-08	elicitor-activated gene 3-2
AT3G11150	AT3G11150	3:3492866-3494653	0.901447	2.27997	1.3387	up	0.00155488	0.011591	2-oxoglutarate (2OG) and Fe(II)-dependent oxygenase superfamily protein
AT5G22300	NIT4	5:7379198-7381935	6.81685	56.5064	3.05124	up	0	0	nitrilase 4
AT1G67070	PMI2	1:25042134-25044647	2.21522	5.80542	1.38995	up	1.05693e-06	1.69972e-05	Mannose-6-phosphate isomerase, type I
AT1G69370	CM3	1:26079955-26083606	10.1122	22.4003	1.14743	up	2.62432e-08	5.49337e-07	chorismate mutase 3
AT1G11580	PME18	1:3888689-3890811	102.254	211.611	1.04926	up	9.75391e-10	2.54372e-08	methylesterase PCR A
AT4G14690	ELIP2	4:8418282-8419263	33.1332	92.7923	1.48573	up	2.22045e-16	1.24199e-14	Chlorophyll A-B binding family protein
AT5G16980	AT5G16980	5:5579053-5580929	18.3847	50.7913	1.46608	up	0	0	Zinc-binding dehydrogenase family protein
AT3G44320	NIT3	3:15993378-15995811	26.3103	59.6754	1.18151	up	9.19975e-12	3.07239e-10	nitrilase 3
AT5G63160	BT1	5:25333262-25335485	19.1859	103.721	2.43458	up	0	0	BTB and TAZ domain protein 1
AT5G04590	SIR	5:1319355-1322526	244.304	514.659	1.07494	up	5.02093e-08	1.01269e-06	sulfite reductase
AT2G37900	NPF5.6	2:15864395-15866408	0.139212	0.595143	2.09596	up	0.00576415	0.0339189	Major facilitator superfamily protein
AT1G21400	F24J8.4	1:7493425-7496710	13.6376	33.6763	1.30414	up	5.13434e-12	1.78455e-10	Thiamin diphosphate-binding fold (THDP-binding) superfamily protein
AT3G20370	AT3G20370	3:7105370-7107225	77.3332	158.527	1.03557	up	5.63434e-10	1.51771e-08	TRAF-like family protein
AT1G30135	TIFY5A	1:10596491-10597239	4.91997	54.8971	3.48001	up	0	0	jasmonate-zim-domain protein 8
AT3G14660	CYP72A13	3:4924776-4927434	63.0178	170.633	1.43706	up	2.22045e-16	1.24199e-14	cytochrome P450, family 72, subfamily A, polypeptide 13
AT1G66280	BGLU22	1:24706511-24709785	168.372	471.015	1.48412	up	6.66134e-16	3.5421e-14	Glycosyl hydrolase superfamily protein
AT4G01070	UGT72B1	4:461591-463556	29.0444	63.2274	1.12229	up	5.8118e-12	2.00978e-10	UDP-Glycosyltransferase superfamily protein
AT5G14570	NRT2.7	5:4694625-4697078	10.9905	22.2912	1.02022	up	1.04587e-07	1.99358e-06	high affinity nitrate transporter 2.7
AT1G66370	MYB113	1:24753633-24754604	0	2.33963	1.79769e+308	up	3.42685e-07	6.02185e-06	myb domain protein 113
AT4G22710	CYP706A2	4:11934968-11936755	9.57143	28.5038	1.57435	up	6.66134e-16	3.5421e-14	cytochrome P450, family 706, subfamily A, polypeptide 2
AT3G19580	AZF2	3:6803071-6804233	3.93503	9.03569	1.19926	up	1.74822e-05	0.000221334	zinc-finger protein 2
AT1G32640	MYC2	1:11798809-11800988	22.5791	86.0209	1.9297	up	0	0	Basic helix-loop-helix (bHLH) DNA-binding family protein
AT2G24850	TAT3	2:10582829-10585216	3.59487	36.3007	3.33598	up	0	0	tyrosine aminotransferase 3
AT2G40000	HSPRO2	2:16700509-16702028	34.1485	107.552	1.65514	up	0	0	ortholog of sugar beet HS1 PRO-1 2
AT2G47190	ATMYB2	2:19376201-19377531	0.449862	1.73825	1.95008	up	0.00027824	0.00262615	myb domain protein 2
AT3G52770	ZPR3	3:19557720-19559007	11.0561	34.4203	1.63842	up	1.74022e-09	4.36057e-08	protein binding
AT2G36640	ATECP63	2:15356833-15358612	0.0942865	0.485123	2.36323	up	0.00483462	0.0294479	embryonic cell protein 63
AT1G58270	ZW9	1:21612115-21614117	46.2219	103.959	1.16937	up	1.80989e-12	6.79853e-11	TRAF-like family protein
AT5G43570	AT5G43570	5:17506400-17507600	0.745978	2.75513	1.88492	up	0.00367678	0.0236553	Serine protease inhibitor, potato inhibitor I-type family protein
AT1G52030	F-ATMBP	1:19345939-19349088	1.03333	11.8992	3.52549	up	0	0	myrosinase-binding protein 2
AT2G29450	GSTU5	2:12624585-12625637	138.945	291.669	1.06982	up	2.08653e-10	5.85945e-09	glutathione S-transferase tau 5
AT2G29940	ABCG31	2:12760138-12766623	1.69948	3.5553	1.06488	up	6.15992e-06	8.45214e-05	pleiotropic drug resistance 3
AT1G66060	AT1G66060	1:24593914-24595544	0.100834	0.654799	2.69907	up	0.00334693	0.0219259	Family of unknown function (DUF577)
AT3G47340	ASN1	3:17437883-17441243	6.09976	34.5568	2.50214	up	0	0	glutamine-dependent asparagine synthase 1
AT5G65380	AT5G65380	5:26122988-26126439	49.4182	129.16	1.38605	up	2.22045e-16	1.24199e-14	MATE efflux family protein
AT2G44130	AT2G44130	2:18253496-18258035	4.74058	13.8305	1.54472	up	1.59736e-10	4.57359e-09	Galactose oxidase/kelch repeat superfamily protein
AT1G20490	AT1G20490	1:7097292-7099695	4.03578	11.0088	1.44774	up	5.77319e-10	1.55103e-08	AMP-dependent synthetase and ligase family protein
AT3G15356	LEC	3:5174401-5175469	73.2911	321.758	2.13427	up	0	0	Legume lectin family protein
AT5G14730	AT5G14730	5:4756217-4757657	9.87593	44.3626	2.16736	up	0	0	unknown protein
AT3G22250	UGT82A1	3:7867752-7870229	0.969902	9.62878	3.31144	up	0	0	UDP-Glycosyltransferase superfamily protein
AT2G39030	NATA1	2:16298226-16299202	0.72882	22.8784	4.97228	up	0	0	Acyl-CoA N-acyltransferases (NAT) superfamily protein
AT1G80920	ATJ8	1:30400733-30404690	55.4619	142.044	1.35677	up	7.59393e-14	3.33611e-12	Chaperone DnaJ-domain superfamily protein
AT3G12145	FLR1	3:3874498-3876237	20.57	99.6689	2.2766	up	0	0	Leucine-rich repeat (LRR) family protein
AT2G06255	EFL3	2:2457572-2459811	2.94185	8.62642	1.55204	up	2.67244e-06	3.9502e-05	ELF4-like 3
AT4G14680	APS3	4:8413287-8415391	18.254	51.8256	1.50545	up	0	0	Pseudouridine synthase/archaeosine transglycosylase-like family protein
AT1G79180	ATMYB63	1:29786494-29787802	2.37734	6.34827	1.41702	up	6.94242e-06	9.46239e-05	myb domain protein 63
AT4G08870	ARGAH2	4:5646438-5648727	25.1984	169.432	2.7493	up	0	0	Arginase/deacetylase superfamily protein
AT1G49520	AT1G49520	1:18329695-18331869	6.55163	14.4545	1.14159	up	2.95391e-07	5.25391e-06	SWIB complex BAF60b domain-containing protein
AT1G77885	AT1G77885	1:29289872-29290915	10.865	26.5832	1.29082	up	4.19792e-10	1.1413e-08	unknown protein
AT5G66985	AT5G66985	5:26743278-26743808	6.01261	14.8227	1.30174	up	4.87258e-05	0.000561032	unknown protein
AT2G15490	UGT73B4	2:6758680-6763501	20.6631	147.434	2.83494	up	0	0	UDP-glycosyltransferase 73B4
AT1G05560	UGT75B1	1:1645497-1647162	8.29452	44.8082	2.43353	up	0	0	UDP-glucosyltransferase 75B1
AT3G48850	MPT2	3:18114525-18116499	0.493649	1.46636	1.57069	up	0.0012123	0.00940437	phosphate transporter 3
AT1G51420	SPP1	1:19064767-19066704	7.81398	19.1447	1.29281	up	1.15033e-09	2.9622e-08	sucrose-phosphatase 1
AT2G28120	AT2G28120	2:11985686-11987738	6.06699	14.7279	1.2795	up	2.68561e-09	6.51419e-08	Major facilitator superfamily protein
AT1G17190	GSTU26	1:5875349-5876545	15.2203	189.913	3.64127	up	0	0	glutathione S-transferase tau 26
AT3G29575	AFP3	3:11382213-11384004	9.62861	20.0609	1.05899	up	0	0	ABI five binding protein 3
AT5G19120	AT5G19120	5:6414487-6415907	34.0637	99.9204	1.55254	up	2.22045e-16	1.24199e-14	Eukaryotic aspartyl protease family protein
AT1G13990	AT1G13990	1:4794755-4796597	38.9673	83.3268	1.09652	up	2.0311e-10	5.72737e-09	unknown protein
AT2G18700	TPS11	2:8109042-8112010	13.3598	33.6609	1.33317	up	8.47766e-13	3.27462e-11	trehalose phosphatase/synthase 11
AT5G67050	AT5G67050	5:26759459-26761197	1.20947	2.50055	1.04787	up	0.00387524	0.0246225	alpha/beta-Hydrolases superfamily protein
AT3G15500	NAC055	3:5234616-5236088	2.80242	44.5889	3.99194	up	0	0	NAC domain containing protein 3
AT5G52320	CYP96A4	5:21244977-21246682	0.469257	1.68984	1.84844	up	5.16386e-05	0.000590254	cytochrome P450, family 96, subfamily A, polypeptide 4
AT2G45570	CYP76C2	2:18779792-18781958	1.79679	6.39574	1.83169	up	2.54046e-10	7.06635e-09	cytochrome P450, family 76, subfamily C, polypeptide 2
AT2G32150	AT2G32150	2:13659005-13660764	16.818	58.1278	1.78922	up	0	0	Haloacid dehalogenase-like hydrolase (HAD) superfamily protein
AT4G22530	AT4G22530	4:11859003-11860208	14.267	40.603	1.5089	up	1.04361e-14	5.01521e-13	S-adenosyl-L-methionine-dependent methyltransferases superfamily protein
AT2G34350	AT2G34350	2:14493585-14495802	0.921449	4.49583	2.28661	up	1.23738e-10	3.59314e-09	Nodulin-like / Major Facilitator Superfamily protein
AT1G15010	AT1G15010	1:5171206-5171742	30.46	76.0742	1.32049	up	1.94383e-10	5.51165e-09	unknown protein
AT1G58360	AAP1	1:21676529-21680502	23.6902	58.7517	1.31034	up	3.77476e-14	1.73266e-12	amino acid permease 1
AT1G32970	AT1G32970	1:11948720-11951982	0.263606	1.34207	2.348	up	2.05397e-06	3.12398e-05	Subtilisin-like serine endopeptidase family protein
AT2G31751	AT2G31751	2:13497232-13502114	13.1412	27.8089	1.08145	up	3.9752e-09	9.41901e-08	unknown gene
AT3G03910	GSH3	3:1006841-1010480	0.430959	1.7292	2.00448	up	3.62056e-05	0.000428688	glutamate dehydrogenase 3
AT3G05937	AT3G05937	3:1775901-1776775	6.37672	14.1733	1.15229	up	1.05788e-05	0.000139812	unknown protein
AT3G55880	SUE4	3:20736570-20738913	7.83465	18.7893	1.26197	up	1.07508e-09	2.77891e-08	Alpha/beta hydrolase related protein
AT3G53480	ABCG37	3:19825306-19831797	15.1603	38.0696	1.32834	up	1.9984e-15	1.03573e-13	pleiotropic drug resistance 9
AT4G14010	RALFL32	4:8092832-8093382	14.5621	30.2587	1.05513	up	2.14738e-05	0.000266431	ralf-like 32
AT5G17220	GSTF12	5:5658459-5659386	3.96874	19.0313	2.26162	up	9.54792e-15	4.59918e-13	glutathione S-transferase phi 12
AT3G46650	AT3G46650	3:17185452-17187812	1.12648	2.59526	1.20406	up	0.00130387	0.0100161	UDP-Glycosyltransferase superfamily protein
AT3G16470	JAL35	3:5595928-5599224	115.839	344.763	1.57348	up	0	0	Mannose-binding lectin superfamily protein
AT2G29460	GSTU4	2:12626535-12627678	25.4663	153.578	2.59231	up	0	0	glutathione S-transferase tau 4
AT1G10585	AT1G10585	1:3493939-3495144	54.4021	308.021	2.5013	up	0	0	basic helix-loop-helix (bHLH) DNA-binding superfamily protein
AT3G30775	POX1	3:12448635-12451248	121.011	443.9	1.8751	up	0	0	Methylenetetrahydrofolate reductase family protein
AT5G50450	AT5G50450	5:20543309-20544753	6.31904	13.7557	1.12225	up	3.42308e-06	4.93502e-05	HCP-like superfamily protein with MYND-type zinc finger
AT4G34200	PGDH1	4:16373818-16376622	209.238	563.453	1.42915	up	2.0961e-13	8.70413e-12	D-3-phosphoglycerate dehydrogenase
AT2G23150	NRAMP3	2:9856191-9858574	18.3604	36.8065	1.00337	up	3.3596e-08	6.89156e-07	natural resistance-associated macrophage protein 3
AT4G15330	CYP705A1	4:8751386-8753157	4.98168	22.4717	2.1734	up	0	0	cytochrome P450, family 705, subfamily A, polypeptide 1
AT5G43260	AT5G43260	5:17357376-17358082	15.1019	31.9599	1.08154	up	2.35437e-06	3.53103e-05	chaperone protein dnaJ-related
AT4G13300	TPS13	4:7742870-7746363	1.22304	5.57783	2.18923	up	2.34275e-11	7.40135e-10	terpenoid synthase 13
AT2G31945	AT2G31945	2:13581580-13582126	1.03212	5.94417	2.52586	up	3.83273e-06	5.45266e-05	unknown protein
AT3G59370	AT3G59370	3:21941864-21942571	3.51955	7.10286	1.01301	up	0.00941133	0.0499271	Vacuolar calcium-binding protein-related
AT3G28300	AT14A	3:10565736-10567600	1.22406	11.9586	3.28831	up	0	0	Protein of unknown function (DUF677)
AT1G60470	GOLS4	1:22275483-22280586	1.48763	6.70335	2.17186	up	9.37259e-11	2.77277e-09	galactinol synthase 4
AT4G21840	MSRB8	4:11587048-11588272	0.964936	8.80915	3.1905	up	1.33675e-11	4.39262e-10	methionine sulfoxide reductase B8
AT5G26340	STP13	5:9243510-9247066	37.7983	103.957	1.45959	up	0	0	Major facilitator superfamily protein
AT4G13410	CSLA15	4:7792218-7795824	1.49261	11.0234	2.88466	up	0	0	Nucleotide-diphospho-sugar transferases superfamily protein
AT1G32950	AT1G32950	1:11941437-11944760	0.859684	1.90021	1.14428	up	0.000753363	0.006272	Subtilase family protein
AT2G29470	GSTU3	2:12628540-12629543	1.08257	6.1027	2.49499	up	4.3689e-09	1.02569e-07	glutathione S-transferase tau 3
AT5G62020	HSFB2A	5:24916088-24917643	5.22268	13.8666	1.40875	up	3.90904e-09	9.28374e-08	heat shock transcription factor B2A
AT1G56650	MYB75	1:21233594-21235137	1.25325	6.77916	2.43543	up	6.0264e-10	1.61482e-08	production of anthocyanin pigment 1
AT5G54300	AT5G54300	5:22051033-22055430	9.03732	19.619	1.11829	up	5.76482e-08	1.15139e-06	Protein of unknown function (DUF761)
AT5G48850	SDI1	5:19805436-19807759	3.83735	8.65152	1.17284	up	1.83515e-05	0.000231337	Tetratricopeptide repeat (TPR)-like superfamily protein
AT3G21780	UGT71B6	3:7675003-7676494	0.838529	1.80506	1.10612	up	0.00900866	0.0483041	UDP-glucosyl transferase 71B6
AT3G56360	AT3G56360	3:20896480-20897593	71.7519	147.327	1.03794	up	2.2546e-09	5.56098e-08	unknown protein
AT4G29950	AT4G29950	4:14657044-14662403	23.906	48.0512	1.0072	up	2.34739e-09	5.75519e-08	Ypt/Rab-GAP domain of gyp1p superfamily protein
AT5G09978	PEP7	5:3120712-3121864	2.63442	5.88649	1.15992	up	0.00443213	0.0274537	elicitor peptide 7 precursor
AT1G06570	PDS1	1:2007614-2013545	21.3242	62.5162	1.55174	up	0	0	phytoene desaturation 1
AT4G15760	MO1	4:8972648-8974690	37.1549	144.797	1.9624	up	0	0	monooxygenase 1
AT4G34138	UGT73B1	4:16348105-16349982	35.0231	113.242	1.69302	up	0	0	UDP-glucosyl transferase 73B1
AT2G47180	GOLS1	2:19366622-19370441	13.064	26.6494	1.02851	up	1.07679e-07	2.04679e-06	galactinol synthase 1
AT1G79410	OCT5	1:29867879-29869633	15.0498	34.3415	1.19021	up	4.87803e-11	1.48606e-09	organic cation/carnitine transporter5
AT4G08555	AT4G08555	4:5448132-5448523	33.1019	100.623	1.60398	up	2.02482e-12	7.49588e-11	unknown protein
AT4G21850	MSRB9	4:11591115-11592238	83.093	258.764	1.63884	up	0	0	methionine sulfoxide reductase B9
AT1G61890	AT1G61890	1:22867769-22871280	44.3648	92.2314	1.05584	up	2.4637e-10	6.86217e-09	MATE efflux family protein
AT4G22070	WRKY31	4:11691377-11694392	4.10282	9.12505	1.15321	up	6.70928e-07	1.11578e-05	WRKY DNA-binding protein 31
AT1G08920	SUGTL2	1:2867258-2870656	11.4038	33.7051	1.56345	up	0	0	ERD (early response to dehydration) six-like 1
AT2G37770	AKR4C9	2:15834866-15837001	36.6628	103.811	1.50157	up	0	0	NAD(P)-linked oxidoreductase superfamily protein
AT5G02580	AT5G02580	5:579851-580787	1.86514	4.73883	1.34524	up	0.000555779	0.00481467	Plant protein 1589 of unknown function
AT2G36770	UGT73C4	2:15415138-15416766	2.46119	8.55939	1.79815	up	6.84737e-11	2.0494e-09	UDP-Glycosyltransferase superfamily protein
AT3G14050	RSH2	3:4650756-4653914	10.631	22.3986	1.07513	up	4.33414e-09	1.01987e-07	RELA/SPOT homolog 2
AT5G54240	AT5G54240	5:22022977-22024461	3.84887	8.18647	1.08881	up	9.20741e-05	0.00099103	Protein of unknown function (DUF1223)
AT4G23600	CORI3	4:12310618-12313212	36.0705	149.638	2.05259	up	0	0	Tyrosine transaminase family protein
AT5G57190	PSD2	5:23171530-23175364	0.903273	2.12838	1.23652	up	0.000721584	0.00603689	phosphatidylserine decarboxylase 2
AT4G19230	CYP707A1	4:10521378-10523961	8.08717	30.0877	1.89547	up	0	0	cytochrome P450, family 707, subfamily A, polypeptide 1
AT1G17020	SRG1	1:5820205-5822013	3.94407	9.7709	1.30881	up	2.34689e-07	4.23309e-06	senescence-related gene 1
AT1G23850	AT1G23850	1:8425738-8427235	4.22067	16.5077	1.96759	up	6.66134e-16	3.5421e-14	unknown protein
AT1G70290	TPS8	1:26471077-26474786	16.9897	50.0817	1.55962	up	0	0	trehalose-6-phosphatase synthase S8
AT2G41180	SIB2	2:17164794-17166025	13.3216	30.123	1.1771	up	8.3059e-08	1.61327e-06	VQ motif-containing protein
AT1G64900	CYP89A2	1:24113214-24114984	26.8679	82.8726	1.62501	up	0	0	cytochrome P450, family 89, subfamily A, polypeptide 2
AT4G21920	AT4G21920	4:11636083-11636473	1.85042	7.96077	2.10506	up	5.98568e-05	0.000671814	unknown protein
AT4G23420	AT4G23420	4:12225514-12228718	9.60643	31.0331	1.69173	up	0	0	NAD(P)-binding Rossmann-fold superfamily protein
AT5G64530	ANAC104	5:25795232-25796938	0.996341	2.28227	1.19576	up	0.0076859	0.0426677	xylem NAC domain 1
AT3G16460	JAL34	3:5592581-5595717	357.208	725.318	1.02185	up	3.347e-06	4.83897e-05	Mannose-binding lectin superfamily protein
AT4G37710	VQ29	4:17718127-17718742	0	0.912373	1.79769e+308	up	0.001077	0.00848017	VQ motif-containing protein
AT4G18360	GLO5	4:10145918-10148682	10.0536	20.3397	1.01658	up	3.92046e-07	6.84809e-06	Aldolase-type TIM barrel family protein
AT4G16690	PPD	4:9392146-9393529	8.14801	20.9451	1.36209	up	1.8575e-09	4.64308e-08	methyl esterase 16
AT2G26560	PLP2	2:11293768-11295806	12.5428	70.4282	2.48929	up	0	0	phospholipase A 2A
AT4G38540	AT4G38540	4:18020673-18025287	40.6193	98.5027	1.278	up	6.15064e-14	2.74326e-12	FAD/NAD(P)-binding oxidoreductase family protein
AT5G63850	AAP4	5:25551054-25553520	39.5386	111.356	1.49385	up	0	0	amino acid permease 4
AT1G35910	TPPD	1:13363002-13365060	1.82281	4.74387	1.3799	up	1.35854e-05	0.000175692	Haloacid dehalogenase-like hydrolase (HAD) superfamily protein
AT1G20510	4CLL5	1:7103453-7105881	24.2459	61.9697	1.35382	up	6.66134e-16	3.5421e-14	OPC-8:0 CoA ligase1
AT5G13330	ERF113	5:4272059-4274660	41.5807	112.591	1.43711	up	0	0	related to AP2 6l
AT4G35630	PSAT1	4:16904058-16908357	123.555	440.405	1.83368	up	0	0	phosphoserine aminotransferase
AT4G21680	NPF7.2	4:11511114-11519765	44.6755	196.612	2.13779	up	0	0	NITRATE TRANSPORTER 1.8
AT1G75280	AT1G75280	1:28251959-28253619	62.9963	169.726	1.42987	up	0	0	NmrA-like negative transcriptional regulator family protein
AT5G22355	AT5G22355	5:7401706-7403825	1.00411	3.24595	1.69272	up	4.46687e-07	7.70395e-06	Cysteine/Histidine-rich C1 domain family protein

## Sheet: myc2
GeneID	Gene name	GenePos	myc2Mock_FPKM	myc2JA_FPKM	log2 (myc2JA/myc2Mock)	up-or-down	p_value	q_value	Description
AT3G06370	NHX3	3:1930395-1934073	1.66572	0.748539	-1.154	down	0.00125875	0.00578809	sodium hydrogen exchanger 4
AT5G43690	SOT1	5:17546172-17547434	2.88288	1.22966	-1.22925	down	0.000510479	0.00264994	P-loop containing nucleoside triphosphate hydrolases superfamily protein
AT5G52930	AT5G52930	5:21470298-21471861	0.547677	0.145681	-1.91051	down	0.0112018	0.0360735	Protein of unknown function (DUF295)
AT4G31650	REM6	4:15331139-15333321	4.80577	2.08429	-1.20521	down	1.58173e-05	0.000125938	Transcriptional factor B3 family protein
AT1G61930	AT1G61930	1:22893100-22893976	4.02345	1.24042	-1.69761	down	1.29993e-05	0.000105523	Protein of unknown function, DUF584
AT5G65450	UBP17	5:26157862-26161096	11.811	5.56324	-1.08613	down	4.6595e-08	6.01249e-07	ubiquitin-specific protease 17
AT3G20380	AT3G20380	3:7108096-7109914	5.13431	1.06458	-2.26988	down	3.87206e-11	7.74222e-10	TRAF-like family protein
AT3G28880	AT3G28880	3:10892434-10898841	1.49589	0.559568	-1.41862	down	6.72197e-05	0.000453198	Ankyrin repeat family protein
AT4G23820	AT4G23820	4:12397037-12400091	32.3334	14.1474	-1.19249	down	1.15847e-11	2.45618e-10	Pectin lyase-like superfamily protein
AT5G14920	GASA14	5:4826478-4827980	173.114	70.3141	-1.29984	down	1.33227e-14	3.7965e-13	Gibberellin-regulated family protein
AT1G68238	AT1G68238	1:25574460-25574835	30.4893	12.8398	-1.24768	down	1.25215e-05	0.000102132	unknown protein
AT1G26945	PRE6	1:9351453-9352761	16.9874	4.56679	-1.89522	down	4.72689e-12	1.04232e-10	basic helix-loop-helix (bHLH) DNA-binding superfamily protein
AT5G44820	AT5G44820	5:18095712-18097585	5.75392	2.75997	-1.05989	down	0.000209678	0.00122167	Nucleotide-diphospho-sugar transferase family protein
AT3G20470	GRP-5	3:7140439-7141228	6.18491	2.49504	-1.30969	down	8.3337e-05	0.000547916	glycine-rich protein 5
AT3G06870	AT3G06870	3:2167729-2169222	8.57923	2.65902	-1.68995	down	4.44599e-09	6.60256e-08	proline-rich family protein
AT1G73830	BEE3	1:27759972-27761588	36.4358	15.6749	-1.2169	down	7.70495e-14	2.05213e-12	BR enhanced expression 3
AT5G64770	RGF9	5:25897366-25898124	29.6249	4.56746	-2.69735	down	0	0	Encodes a root meristem growth factor (RGF). Belongs to a family of functionally redundant homologous peptides that are secreted, tyrosine-sulfated, and expressed mainly in the stem cell area and the innermost layer of central columella cells. RGFs are required for maintenance of the root stem cell niche and transit amplifying cell proliferation. Members of this family include: At5g60810 (RGF1), …
AT2G31830	5PTASE14	2:13532679-13537741	0.991131	0.431725	-1.19896	down	0.000318236	0.0017515	endonuclease/exonuclease/phosphatase family protein
AT3G03190	GSTF11	3:735027-735987	6.79688	1.96149	-1.79292	down	5.80452e-07	6.22786e-06	glutathione S-transferase F11
AT1G18090	AT1G18090	1:6224500-6230188	7.49964	3.61828	-1.05152	down	3.15417e-06	2.93855e-05	5'-3' exonuclease family protein
AT5G18020	SAUR20	5:5966182-5966677	3.30582	0.203379	-4.02277	down	0.00781976	0.0269317	SAUR-like auxin-responsive protein family
AT4G34950	AT4G34950	4:16642315-16644818	112.28	46.0893	-1.28459	down	1.46105e-13	3.76346e-12	Major facilitator superfamily protein
AT1G31580	ECS1	1:11311168-11311989	10.4731	4.46217	-1.23087	down	3.39188e-05	0.00024682	ECS1
AT3G06630	AT3G06630	3:2070387-2073800	1.21312	0.560691	-1.11344	down	0.00481421	0.0180944	protein kinase family protein
AT3G02870	VTC4	3:627511-629845	29.0658	14.0081	-1.05306	down	1.76755e-08	2.41218e-07	Inositol monophosphatase family protein
AT3G21150	BBX32	3:7412635-7413539	2.9773	1.01653	-1.55035	down	0.000494486	0.00257479	B-box 32
AT3G16175	AT3G16175	3:5480463-5485094	2.66716	1.18388	-1.17179	down	0.00881712	0.0297481	Thioesterase superfamily protein
AT2G40150	TBL28	2:16775441-16777243	8.73524	4.14649	-1.07496	down	5.0774e-06	4.51286e-05	TRICHOME BIREFRINGENCE-LIKE 28
AT5G62220	ATGT18	5:24988455-24990009	18.1639	7.95429	-1.19127	down	2.72901e-09	4.16195e-08	glycosyltransferase 18
AT2G42200	SPL9	2:17587406-17589630	2.07028	0.976107	-1.08471	down	0.00196466	0.00850433	squamosa promoter binding protein-like 9
AT3G22900	NRPD7	3:8115176-8116253	3.75364	1.62928	-1.20405	down	0.00377165	0.0147104	RNA polymerase Rpb7-like, N-terminal domain
AT5G55620	AT5G55620	5:22530201-22530939	59.1447	26.2383	-1.17258	down	3.66135e-10	6.39794e-09	unknown protein
AT2G03090	EXPA15	2:916853-918643	39.8024	15.1019	-1.39812	down	2.02061e-14	5.69431e-13	expansin A15
AT3G18010	WOX1	3:6161136-6163272	6.11403	2.94707	-1.05284	down	6.5125e-05	0.000440545	WUSCHEL related homeobox 1
AT5G39210	CRR7	5:15703120-15704104	17.1059	6.9572	-1.29791	down	1.78611e-07	2.09269e-06	chlororespiratory reduction 7
AT2G42690	AT2G42690	2:17774902-17777717	20.571	7.81008	-1.39721	down	2.69385e-12	6.08504e-11	alpha/beta-Hydrolases superfamily protein
AT2G34060	PER19	2:14384895-14386669	6.56563	1.40097	-2.22851	down	3.59046e-12	8.03026e-11	Peroxidase superfamily protein
AT5G49330	MYB111	5:19998951-20001378	6.59031	1.81295	-1.86201	down	1.12199e-10	2.10309e-09	myb domain protein 111
AT4G23240	CRK16	4:12160501-12161954	0.836965	0.135718	-2.62456	down	0.00175071	0.00768436	cysteine-rich RLK (RECEPTOR-like protein kinase) 16
AT5G25580	AT5G25580	5:8903504-8906311	5.26632	2.59195	-1.02276	down	9.89407e-05	0.00063815	BEST Arabidopsis thaliana protein match is: DDT domain superfamily (TAIR:AT1G18950.1)
AT4G22200	AKT2	4:11746512-11750698	2.56318	1.22058	-1.07037	down	4.29047e-05	0.00030301	potassium transport 2/3
AT5G18930	SAMDC4	5:6311724-6313323	2.04805	0.917486	-1.1585	down	0.00115218	0.00537325	Adenosylmethionine decarboxylase family protein
AT4G32280	IAA29	4:15583386-15584769	1.39093	0.139548	-3.31721	down	0.000734796	0.00364092	indole-3-acetic acid inducible 29
AT2G23630	sks16	2:10052565-10055317	4.70057	1.73706	-1.43619	down	3.24961e-07	3.65201e-06	SKU5 similar 16
AT1G52827	CDT1	1:19671447-19671925	17.3978	8.36589	-1.05632	down	0.00276292	0.0113765	cadmium tolerance 1
AT4G38860	AT4G38860	4:18130267-18131060	33.0616	3.6612	-3.17477	down	0	0	SAUR-like auxin-responsive protein family
AT1G04090	AT1G04090	1:1057150-1059419	0.630038	0.254574	-1.30735	down	0.0161743	0.0486566	Plant protein of unknown function (DUF946)
AT5G66310	AT5G66310	5:26485684-26491382	11.9654	3.91973	-1.61004	down	0	0	ATP binding microtubule motor family protein
AT1G14630	AT1G14630	1:5019954-5021537	3.69846	1.55221	-1.2526	down	0.0015095	0.00676107	unknown protein
AT2G04790	AT2G04790	2:1679515-1680543	6.52902	2.3476	-1.47568	down	3.2506e-06	3.01736e-05	unknown protein
AT5G21120	EIL2	5:7182620-7184342	1.09775	0.426556	-1.36375	down	0.00249633	0.0104238	ETHYLENE-INSENSITIVE3-like 2
AT1G79110	BRG2	1:29759156-29760704	25.7332	9.37475	-1.45678	down	0	0	zinc ion binding
AT3G11010	AtRLP34	3:3447567-3453683	1.92816	0.875642	-1.13881	down	0.000182712	0.0010844	receptor like protein 34
AT4G27595	AT4G27595	4:13772818-13777290	5.31817	2.55414	-1.05809	down	1.68095e-07	1.97289e-06	Plant protein of unknown function (DUF827)
AT4G18970	AT4G18970	4:10388721-10390991	23.9495	10.5442	-1.18354	down	3.39665e-10	5.97639e-09	GDSL-like Lipase/Acylhydrolase superfamily protein
AT5G40942	RNR2B	5:16408165-16409165	2.64744	0.594516	-2.15481	down	1.08471e-05	8.95136e-05	pseudogene of ribonucleoside-diphosphate reductase small chain/ ribonucleotide reductase
AT5G38980	AT5G38980	5:15606770-15607350	33.2372	13.5007	-1.29976	down	1.13964e-08	1.59699e-07	unknown protein
AT4G37895	AT4G37895	4:17812735-17815178	4.35694	1.84316	-1.24114	down	1.81796e-05	0.000142246	other RNA
AT1G11540	AT1G11540	1:3874436-3877155	2.16079	1.07413	-1.00838	down	0.00871868	0.0294648	Sulfite exporter TauE/SafE family protein
AT2G42320	AT2G42320	2:17627341-17634299	28.9032	12.5048	-1.20875	down	0	0	nucleolar protein gar2-related
AT1G70940	PIN3	1:26743053-26746395	47.6039	19.5902	-1.28095	down	2.37588e-14	6.64952e-13	Auxin efflux carrier family protein
AT5G37300	WSD1	5:14767498-14770249	0.527559	0.127514	-2.04868	down	0.00858488	0.0290946	O-acyltransferase (WSD1-like) family protein
AT4G26850	VTC2	4:13499009-13501648	87.4015	39.3486	-1.15135	down	8.85958e-12	1.90215e-10	mannose-1-phosphate guanylyltransferase (GDP)s
AT1G18550	AT1G18550	1:6381502-6384340	5.296	2.6184	-1.01622	down	9.64179e-06	8.04799e-05	ATP binding microtubule motor family protein
AT1G64170	CHX16	1:23815238-23818293	7.19886	3.07277	-1.22823	down	4.34679e-08	5.63396e-07	cation/H+ exchanger 16
AT3G52720	ACA1	3:19538689-19541284	12.9075	4.75509	-1.44066	down	1.10227e-09	1.78812e-08	alpha carbonic anhydrase 1
AT3G55820	AT3G55820	3:20713708-20714805	2.88342	1.12979	-1.35173	down	0.000437733	0.00232321	Fasciclin-like arabinogalactan family protein
AT3G05660	AtRLP33	3:1648842-1652001	3.98781	0.835017	-2.25572	down	1.55431e-15	4.90234e-14	receptor like protein 33
AT1G35710	AT1G35710	1:13220939-13224681	1.84725	0.759274	-1.28269	down	5.12764e-06	4.55033e-05	Protein kinase family protein with leucine-rich repeat domain
AT3G61460	BRH1	3:22741510-22742284	58.0715	28.7072	-1.01642	down	1.50394e-08	2.07607e-07	brassinosteroid-responsive RING-H2
AT5G37010	AT5G37010	5:14620731-14622941	8.09672	3.96052	-1.03165	down	1.65051e-06	1.63646e-05	unknown protein
AT2G47930	AGP26	2:19616974-19617681	37.5408	12.6299	-1.57162	down	2.4758e-13	6.20472e-12	arabinogalactan protein 26
AT3G52370	FLA15	3:19417489-19419782	23.6357	10.4837	-1.17282	down	1.6874e-10	3.10433e-09	FASCICLIN-like arabinogalactan protein 15 precursor
AT2G22810	ACS4	2:9717790-9719472	0.399541	0	-1.79769e+308	down	0.000443845	0.00235197	1-aminocyclopropane-1-carboxylate synthase 4
AT5G38820	AT5G38820	5:15543480-15545182	0.93427	0.0980318	-3.25252	down	0.00210815	0.0090376	Transmembrane amino acid transporter family protein
AT2G43870	AT2G43870	2:18166614-18168264	5.19299	1.86417	-1.47804	down	2.13837e-06	2.06392e-05	Pectin lyase-like superfamily protein
AT1G22250	AT1G22250	1:7858863-7865249	5.18314	2.54326	-1.02715	down	0.00193963	0.00841207	unknown protein
AT3G57240	BG3	3:21181741-21183075	1.11346	0.439289	-1.34181	down	0.00741721	0.0257948	beta-1,3-glucanase 3
AT1G23540	PERK12	1:8346826-8349786	0.677358	0.294493	-1.20169	down	0.0102396	0.0335524	Protein kinase superfamily protein
AT1G44830	ERF014	1:16933791-16934511	10.1096	2.66648	-1.92272	down	3.03669e-09	4.61047e-08	Integrase-type DNA-binding superfamily protein
AT5G02890	AT5G02890	5:670064-671471	13.9977	5.96449	-1.23072	down	2.52571e-08	3.37894e-07	HXXXD-type acyl-transferase family protein
AT4G14700	ORC1A	4:8422230-8426558	0.957269	0.335919	-1.51081	down	0.000387807	0.00208371	origin recognition complex 1
AT4G11400	ARID2	4:6938716-6940539	0.80365	0.334876	-1.26294	down	0.0118988	0.0379188	ARID/BRIGHT DNA-binding domain
AT1G68470	AT1G68470	1:25676394-25678288	2.85559	1.03742	-1.46078	down	1.02512e-05	8.50438e-05	Exostosin family protein
AT5G44930	ARAD2	5:18138774-18142147	12.0717	5.72046	-1.07742	down	2.39631e-12	5.431e-11	Exostosin family protein
AT5G11590	DREB3	5:3727533-3728726	3.06706	0.545425	-2.4914	down	1.84907e-08	2.51669e-07	Integrase-type DNA-binding superfamily protein
AT1G73400	AT1G73400	1:27598105-27599812	2.11206	0.807255	-1.38755	down	0.000225556	0.00130338	Pentatricopeptide repeat (PPR) superfamily protein
AT2G30424	TCL2	2:12964505-12965468	11.1754	2.77195	-2.01136	down	0.000124086	0.000773639	Homeodomain-like superfamily protein
AT2G26820	PP2A3	2:11437807-11442199	0.822876	0.18588	-2.14631	down	0.00121672	0.00562061	phloem protein 2-A3
AT3G59670	AT3G59670	3:22039475-22042713	49.0897	23.8912	-1.03894	down	9.16851e-10	1.50288e-08	unknown protein
AT1G12775	AT1G12775	1:4353905-4358328	2.17612	0.928995	-1.22802	down	0.000244111	0.00139438	Pentatricopeptide repeat (PPR) superfamily protein
AT5G57540	XTH13	5:23302995-23304049	13.1462	5.54013	-1.24666	down	9.584e-07	9.86731e-06	xyloglucan endotransglucosylase/hydrolase 13
AT4G14560	IAA1	4:8361057-8361986	10.9869	2.23962	-2.29446	down	7.59393e-14	2.03053e-12	indole-3-acetic acid inducible
AT2G41940	ZFP8	2:17507508-17508616	23.2983	6.15839	-1.9196	down	0	0	zinc finger protein 8
AT4G26540	AT4G26540	4:13394521-13398112	5.07761	2.40732	-1.07672	down	4.93724e-07	5.35371e-06	Leucine-rich repeat receptor-like protein kinase family protein
AT4G09350	ndhT	4:5931250-5932152	12.063	5.09052	-1.2447	down	3.00239e-06	2.81259e-05	Chaperone DnaJ-domain superfamily protein
AT3G16560	AT3G16560	3:5635595-5638482	15.1205	4.56243	-1.72863	down	0	0	Protein phosphatase 2C family protein
AT4G36540	BEE2	4:17243582-17245296	20.0066	6.14157	-1.7038	down	0	0	BR enhanced expression 2
AT4G19120	ERD3	4:10460294-10464174	58.2203	26.0267	-1.16153	down	8.59313e-14	2.27679e-12	S-adenosyl-L-methionine-dependent methyltransferases superfamily protein
AT5G06740	LECRKS5	5:2084093-2086052	1.17316	0.523612	-1.16383	down	0.00311224	0.0125122	Concanavalin A-like lectin protein kinase family protein
AT1G52190	NPF1.2	1:19434508-19438971	13.2015	2.65744	-2.3126	down	0	0	Major facilitator superfamily protein
AT3G56970	ORG2	3:21084109-21085150	14.7913	5.46487	-1.43649	down	2.17834e-08	2.93932e-07	basic helix-loop-helix (bHLH) DNA-binding superfamily protein
AT5G52900	MAKR6	5:21452441-21453808	16.138	6.36591	-1.34203	down	8.39576e-10	1.39028e-08	unknown protein
AT1G74630	PCMP-H71	1:28030520-28032452	1.24064	0.589025	-1.07469	down	0.00706496	0.0247931	Tetratricopeptide repeat (TPR)-like superfamily protein
AT3G04960	AT3G04960	3:1373687-1375892	0.721589	0.314201	-1.19949	down	0.0089478	0.0301291	Domain of unknown function (DUF3444)
AT2G27420	AT2G27420	2:11726143-11727614	0.905886	0.0769064	-3.55815	down	0.000954834	0.00455935	Cysteine proteinases superfamily protein
AT3G06145	AT3G06145	3:1859923-1860650	8.33174	2.85423	-1.54552	down	8.94612e-07	9.2762e-06	unknown protein
AT3G48030	ATL48	3:17725409-17727954	2.75778	1.201	-1.19927	down	0.00315031	0.0126472	hypoxia-responsive family protein / zinc finger (C3HC4-type RING finger) family protein
AT3G13190	AT3G13190	3:4240171-4241961	15.5921	7.49863	-1.05611	down	0	0	Plant protein of unknown function (DUF827)
AT2G45900	AT2G45900	2:18886068-18888674	4.56534	1.39341	-1.7121	down	1.73655e-10	3.18471e-09	Phosphatidylinositol N-acetyglucosaminlytransferase subunit P-related
AT1G62770	AT1G62770	1:23245885-23246890	10.3937	2.60399	-1.99691	down	1.97378e-11	4.0663e-10	Plant invertase/pectin methylesterase inhibitor superfamily protein
AT1G11600	CYP77B1	1:3902011-3903782	11.394	4.58585	-1.31302	down	1.06562e-09	1.73418e-08	cytochrome P450, family 77, subfamily B, polypeptide 1
AT1G49750	AT1G49750	1:18410928-18412801	34.9635	12.7378	-1.45673	down	2.22045e-16	7.54026e-15	Leucine-rich repeat (LRR) family protein
AT2G43620	AT2G43620	2:18093769-18095025	70.8495	34.4348	-1.04089	down	4.10428e-09	6.12187e-08	Chitinase family protein
AT5G04190	PKS4	5:1150891-1152481	4.07271	1.65303	-1.30087	down	9.23089e-06	7.73035e-05	phytochrome kinase substrate 4
AT3G09520	ATEXO70H4	3:2923742-2925629	0.930623	0.343935	-1.43606	down	0.00291162	0.0118791	exocyst subunit exo70 family protein H4
AT3G51470	AT3G51470	3:19097786-19099275	6.35353	3.07058	-1.04905	down	6.95726e-05	0.000466604	Protein phosphatase 2C family protein
AT5G19060	AT5G19060	5:6372798-6374903	1.33489	0.558547	-1.25697	down	0.0012163	0.00562061	CONTAINS InterPro DOMAIN/s: Immunoglobulin-like fold (InterPro:IPR013783)
AT4G31470	AT4G31470	4:15261745-15262303	3.50617	1.30806	-1.42247	down	0.00325583	0.0129921	CAP (Cysteine-rich secretory proteins, Antigen 5, and Pathogenesis-related 1 protein) superfamily protein
AT4G35810	AT4G35810	4:16968920-16970358	4.02342	1.8622	-1.11142	down	0.00194687	0.00843453	2-oxoglutarate (2OG) and Fe(II)-dependent oxygenase superfamily protein
AT5G10400	HTR2	5:3270288-3270952	89.9065	43.5628	-1.04533	down	4.09864e-09	6.11793e-08	Histone superfamily protein
AT5G25120	CYP71B11	5:8662098-8664533	3.1687	1.16974	-1.4377	down	5.0431e-06	4.489e-05	ytochrome p450, family 71, subfamily B, polypeptide 11
AT1G10040	AT1G10040	1:3275890-3278697	2.97525	1.29307	-1.2022	down	0.000122656	0.00076693	alpha/beta-Hydrolases superfamily protein
AT5G54020	AT5G54020	5:21921863-21923534	1.58809	0.478266	-1.73141	down	7.17495e-05	0.000479335	Cysteine/Histidine-rich C1 domain family protein
AT2G04570	AT2G04570	2:1594672-1596349	25.2011	10.0944	-1.31994	down	4.79861e-12	1.05699e-10	GDSL-like Lipase/Acylhydrolase superfamily protein
AT4G31910	AT4G31910	4:15441081-15443900	9.06382	2.55677	-1.82579	down	1.50546e-13	3.87295e-12	HXXXD-type acyl-transferase family protein
AT3G53530	NAKR3	3:19845096-19850968	11.9564	4.78121	-1.32233	down	5.91128e-08	7.49486e-07	Chloroplast-targeted copper chaperone protein
AT5G40590	AT5G40590	5:16251436-16252412	17.1053	4.08753	-2.06515	down	0	0	Cysteine/Histidine-rich C1 domain family protein
AT1G22900	DIR11	1:8103658-8104505	8.74663	3.94876	-1.14733	down	4.86339e-05	0.000339145	Disease resistance-responsive (dirigent-like protein) family protein
AT3G25700	AT3G25700	3:9358718-9360463	7.87341	3.19997	-1.29893	down	2.67687e-08	3.57179e-07	Eukaryotic aspartyl protease family protein
AT3G29375	AT3G29375	3:11280150-11281894	17.8497	8.25699	-1.11221	down	0	0	XH domain-containing protein
AT3G22670	AT3G22670	3:8017770-8019459	4.33842	2.03641	-1.09114	down	0.000139915	0.000858147	Pentatricopeptide repeat (PPR) superfamily protein
AT2G24170	TMN10	2:10274143-10277266	11.175	5.40416	-1.04814	down	9.82586e-08	1.19666e-06	Endomembrane protein 70 protein family
AT4G39510	CYP96A12	4:18368802-18370652	10.8032	4.24788	-1.34664	down	7.15211e-10	1.20235e-08	cytochrome P450, family 96, subfamily A, polypeptide 12
AT1G07560	AT1G07560	1:2327319-2331096	1.84461	0.799751	-1.20569	down	0.000218911	0.00127053	Leucine-rich repeat protein kinase family protein
AT1G21810	FPP2	1:7656398-7658634	2.74881	1.32994	-1.04744	down	0.000281132	0.00157407	Plant protein of unknown function (DUF869)
AT5G13910	LEP	5:4482449-4483085	8.72715	3.62594	-1.26716	down	0.000114477	0.000723021	Integrase-type DNA-binding superfamily protein
AT3G57920	SPL15	3:21444320-21446035	2.50931	1.20941	-1.05299	down	0.00246235	0.0102914	squamosa promoter binding protein-like 15
AT5G55450	AT5G55450	5:22467429-22468263	11.5254	2.31072	-2.31841	down	1.116e-12	2.61963e-11	Bifunctional inhibitor/lipid-transfer protein/seed storage 2S albumin superfamily protein
AT1G26150	PERK10	1:9039627-9043288	25.7836	12.2773	-1.07047	down	3.16912e-10	5.62464e-09	proline-rich extensin-like receptor kinase 10
AT5G66840	AT5G66840	5:26692921-26695296	1.60921	0.745934	-1.10923	down	0.00192741	0.00836619	SAP domain-containing protein
AT1G78995	AT1G78995	1:29715078-29716111	5.28684	1.31452	-2.00787	down	7.29428e-08	9.09553e-07	unknown protein
AT2G01505	CLE16	2:228744-229237	5.5474	2.44112	-1.18427	down	0.00611555	0.022011	CLAVATA3/ESR-RELATED 16
AT5G41140	AT5G41140	5:16468433-16477013	17.7067	7.22297	-1.29364	down	0	0	Myosin heavy chain-related protein
AT5G38320	AT5G38320	5:15316014-15316834	3.59911	1.62367	-1.14838	down	0.00110205	0.00517022	unknown protein
AT5G43790	PCMP-E30	5:17592006-17593481	6.92573	2.97864	-1.21731	down	3.76951e-06	3.43948e-05	Pentatricopeptide repeat (PPR) superfamily protein
AT5G45650	AT5G45650	5:18513430-18518868	4.89425	1.77847	-1.46045	down	1.63254e-09	2.57852e-08	subtilase family protein
AT4G10560	MEE53	4:6520770-6522882	0.680385	0.192645	-1.82041	down	0.00135423	0.00615861	Cysteine/Histidine-rich C1 domain family protein
AT4G15480	UGT84A1	4:8845874-8850516	4.16533	0.480335	-3.11632	down	5.55112e-15	1.63445e-13	UDP-Glycosyltransferase superfamily protein
AT3G54000	AT3G54000	3:19996606-19998623	5.14414	2.43367	-1.0798	down	1.99449e-06	1.9379e-05	unknown protein
AT5G11790	NDL2	5:3799549-3802792	67.0051	18.6416	-1.84575	down	0	0	N-MYC downregulated-like 2
AT1G76420	NAC031	1:28672028-28673934	0.903846	0.296335	-1.60885	down	0.00498673	0.0186362	NAC (No Apical Meristem) domain transcriptional regulator superfamily protein
AT1G19940	AtGH9B5	1:6918190-6920377	1.59478	0.626886	-1.34708	down	0.00061155	0.00309804	glycosyl hydrolase 9B5
AT1G22065	AT1G22065	1:7785775-7786391	8.13835	3.86997	-1.07241	down	0.00138704	0.00628302	unknown protein
AT1G33170	AT1G33170	1:12027083-12030539	8.76425	3.66446	-1.25803	down	3.1689e-09	4.79616e-08	S-adenosyl-L-methionine-dependent methyltransferases superfamily protein
AT1G65800	SD16	1:24473120-24476715	2.61713	1.06326	-1.29949	down	3.42686e-06	3.15938e-05	receptor kinase 2
AT3G42800	AT3G42800	3:14905229-14907035	1.28609	0.340425	-1.91758	down	7.13878e-05	0.000477363	unknown protein
AT3G14550	GGPS3	3:4884565-4885982	2.94348	1.21215	-1.27995	down	0.000261793	0.00148209	geranylgeranyl pyrophosphate synthase 3
AT5G55170	SUMO3	5:22385306-22386114	2.07658	0.647395	-1.68149	down	0.0157611	0.0475904	small ubiquitin-like modifier 3
AT2G44740	CYCU4-1	2:18441988-18443399	3.52761	1.53229	-1.203	down	0.000950868	0.00454787	cyclin p4
AT2G03750	SOT11	2:1147806-1149061	11.6065	5.64494	-1.0399	down	4.70308e-06	4.22138e-05	P-loop containing nucleoside triphosphate hydrolases superfamily protein
AT3G56330	AT3G56330	3:20890249-20892002	9.34396	4.1573	-1.16839	down	2.5795e-06	2.45137e-05	N2,N2-dimethylguanosine tRNA methyltransferase
AT5G09820	PAP7	5:3055778-3057447	7.99354	3.11489	-1.35965	down	6.90448e-11	1.33598e-09	Plastid-lipid associated protein PAP / fibrillin family protein
AT1G66140	ZFP4	1:24619836-24622004	8.76047	3.92394	-1.15871	down	1.46957e-06	1.46921e-05	zinc finger protein 4
AT3G60580	ZAT9	3:22393938-22395044	2.18803	0.946624	-1.20877	down	0.00252185	0.0105185	C2H2-like zinc finger protein
AT1G48120	AT1G48120	1:17773687-17779955	6.95684	2.80139	-1.31229	down	1.35738e-11	2.84906e-10	hydrolases
AT3G44020	AT3G44020	3:15801371-15802730	13.6722	6.70404	-1.02814	down	0.000168376	0.0010102	thylakoid lumenal P17.1 protein
AT3G15540	IAA19	3:5264023-5265678	3.71083	0.498481	-2.89613	down	1.19497e-08	1.6665e-07	indole-3-acetic acid inducible 19
AT3G46490	AT3G46490	3:17115628-17119451	3.7167	1.67901	-1.14641	down	0.00110443	0.00517782	2-oxoglutarate (2OG) and Fe(II)-dependent oxygenase superfamily protein
AT1G73570	HRD3B	1:27650991-27653942	3.41374	1.59116	-1.10127	down	0.000118095	0.000742189	HCP-like superfamily protein
AT1G29450	SAUR64	1:10305950-10306499	3.81438	0.681744	-2.48415	down	2.27805e-05	0.000173192	SAUR-like auxin-responsive protein family
AT2G29090	CYP707A2	2:12494850-12499723	12.8523	1.8695	-2.7813	down	0	0	cytochrome P450, family 707, subfamily A, polypeptide 2
AT3G46940	DUT	3:17288193-17288952	53.7866	21.6752	-1.3112	down	8.17124e-12	1.76366e-10	DUTP-PYROPHOSPHATASE-LIKE 1
AT1G05640	AT1G05640	1:1687435-1689501	2.63353	1.27896	-1.04203	down	0.000615795	0.003118	Ankyrin repeat family protein
AT3G49860	ATARLA1B	3:18491121-18492177	4.94713	2.23877	-1.14389	down	0.00345182	0.0136459	ADP-ribosylation factor-like A1B
AT4G28310	AT4G28310	4:14017407-14020251	27.6319	8.53537	-1.69481	down	5.37348e-14	1.45785e-12	unknown protein
AT1G13609	AT1G13609	1:4662720-4663219	8.39637	2.70989	-1.63153	down	0.000368381	0.00198887	Defensin-like (DEFL) family protein
AT4G34900	XDH2	4:16625554-16631327	4.78455	1.24572	-1.9414	down	0	0	xanthine dehydrogenase 2
AT3G49760	AtbZIP5	3:18455346-18456125	1.33477	0.348173	-1.93871	down	0.00477257	0.0179677	basic leucine-zipper 5
AT2G45180	AT2G45180	2:18626319-18626997	1266.57	487.167	-1.37844	down	2.72338e-12	6.13814e-11	Bifunctional inhibitor/lipid-transfer protein/seed storage 2S albumin superfamily protein
AT1G51170	UNC	1:18953457-18954892	6.37645	2.88108	-1.14614	down	1.00891e-05	8.38212e-05	Protein kinase superfamily protein
AT1G76210	AT1G76210	1:28594949-28595981	1.95245	0.807508	-1.27374	down	0.004473	0.0170064	Arabidopsis protein of unknown function (DUF241)
AT5G54880	AT5G54880	5:22291885-22293300	5.68592	2.54797	-1.15804	down	3.91593e-05	0.00027988	DTW domain-containing protein
AT5G07240	IQD24	5:2271918-2275990	21.2153	8.98484	-1.23954	down	4.01186e-11	7.98258e-10	IQ-domain 24
AT3G17640	AT3G17640	3:6032392-6033583	5.6868	1.90465	-1.57809	down	3.03616e-07	3.43295e-06	Leucine-rich repeat (LRR) family protein
AT2G45080	CYCU2-1	2:18591664-18592455	10.0246	2.35196	-2.09162	down	2.1351e-09	3.32081e-08	cyclin p3
AT2G03420	AT2G03420	2:1033597-1037632	109.374	42.7604	-1.35492	down	8.43769e-15	2.44202e-13	unknown protein
AT3G61810	AT3G61810	3:22877167-22878469	3.20973	1.32868	-1.27246	down	0.000335154	0.00183273	Glycosyl hydrolase family 17 protein
AT5G46270	AT5G46270	5:18764348-18769090	4.4927	1.77597	-1.33897	down	9.11478e-10	1.49528e-08	Disease resistance protein (TIR-NBS-LRR class) family
AT3G61610	AT3G61610	3:22799026-22801205	13.1124	6.40657	-1.03331	down	5.4209e-07	5.83162e-06	Galactose mutarotase-like superfamily protein
AT4G10550	AT4G10550	4:6516491-6520317	4.59979	1.97251	-1.22153	down	3.74518e-10	6.53321e-09	Subtilase family protein
AT3G23090	AT3G23090	3:8214300-8217087	12.2507	5.40898	-1.17944	down	9.21485e-14	2.42574e-12	TPX2 (targeting protein for Xklp2) protein family
AT4G39410	WRKY13	4:18332877-18334789	1.54919	0.478432	-1.69513	down	0.00225306	0.00954984	WRKY DNA-binding protein 13
AT2G39370	MAKR4	2:16444129-16445266	2.8384	1.08988	-1.38091	down	0.000339683	0.00185402	unknown protein
AT4G12030	BASS5	4:7210917-7212992	23.4596	10.9474	-1.09959	down	1.17684e-14	3.35827e-13	bile acid transporter 5
AT2G35770	SCPL28	2:15033594-15036518	2.44671	1.03952	-1.23493	down	0.00033401	0.00182746	serine carboxypeptidase-like 28
AT5G20700	AT5G20700	5:7005843-7007117	252.314	104.922	-1.2659	down	4.67626e-13	1.13834e-11	Protein of unknown function (DUF581)
AT3G07010	AT3G07010	3:2212727-2216483	16.2419	7.50597	-1.11361	down	1.87722e-08	2.55159e-07	Pectin lyase-like superfamily protein
AT4G18270	ATTRANS 11	4:10099207-10101897	3.68209	1.37098	-1.42532	down	1.14365e-05	9.4149e-05	translocase 11
AT1G68585	AT1G68585	1:25756599-25758232	3.31296	1.21244	-1.45021	down	0.000920944	0.00441719	unknown protein
AT5G02190	PCS1	5:435210-436897	4.08729	1.3027	-1.64965	down	6.04036e-08	7.63949e-07	Eukaryotic aspartyl protease family protein
AT5G45720	AT5G45720	5:18542972-18547205	4.92619	1.73644	-1.50434	down	2.22045e-16	7.54026e-15	AAA-type ATPase family protein
AT5G52790	CBSDUF5	5:21391716-21394359	1.35526	0.353743	-1.9378	down	5.84015e-05	0.000398103	CBS domain-containing protein with a domain of unknown function (DUF21)
AT5G60470	IDD13	5:24320594-24322790	0.767248	0.161592	-2.24734	down	0.00134631	0.00612848	C2H2 and C2HC zinc fingers superfamily protein
AT1G66970	GDPDL1	1:24992552-24996117	22.077	7.8267	-1.49607	down	2.22045e-16	7.54026e-15	SHV3-like 2
AT1G60390	PG1	1:22247473-22249636	7.05684	1.84148	-1.93816	down	6.21725e-15	1.82531e-13	polygalacturonase 1
AT5G11920	CWINV6	5:3839390-3842371	1.01671	0.270457	-1.91044	down	0.000151996	0.000922798	6-&1-fructan exohydrolase
AT1G67750	AT1G67750	1:25401587-25403503	6.07129	1.88782	-1.68528	down	4.97872e-10	8.53982e-09	Pectate lyase family protein
AT1G34330	AT1G34330	1:12528094-12529132	1.40072	0.405271	-1.78921	down	0.00211052	0.00904541	pseudogene, putative peroxidase, similar to anionic peroxidase GI:559235 from (Petroselinum crispum)
AT4G12270	AT4G12270	4:7297807-7299930	1.00883	0.290224	-1.79745	down	0.000598203	0.00304253	Copper amine oxidase family protein
AT3G09550	AT3G09550	3:2931864-2934354	1.13922	0.33977	-1.74541	down	5.09506e-05	0.000353237	Ankyrin repeat family protein
AT5G24990	AT5G24990	5:8610536-8611694	6.21615	2.49295	-1.31817	down	3.20869e-06	2.98662e-05	Protein of unknown function (DUF1336)
AT3G15720	AT3G15720	3:5325289-5327639	7.19192	3.14656	-1.1926	down	3.60146e-07	4.01421e-06	Pectin lyase-like superfamily protein
AT1G29430	SAUR62	1:10302649-10303335	10.1033	1.0672	-3.24292	down	1.51656e-13	3.8966e-12	SAUR-like auxin-responsive protein family
AT5G10410	AT5G10410	5:3271914-3273395	3.36476	1.17299	-1.52032	down	1.9895e-05	0.00015372	ENTH/ANTH/VHS superfamily protein
AT3G58990	IPMI1	3:21797057-21798303	60.7137	22.9953	-1.40068	down	4.44089e-15	1.32285e-13	isopropylmalate isomerase 1
AT1G67760	AT1G67760	1:25405579-25406372	1.87772	0.494947	-1.92363	down	0.0044302	0.0168657	TCP-1/cpn60 chaperonin family protein
AT1G24530	AT1G24530	1:8693226-8694705	45.3895	19.1554	-1.24461	down	1.09091e-12	2.56665e-11	Transducin/WD40 repeat-like superfamily protein
AT4G21445	AT4G21445	4:11424709-11425767	9.84751	4.81481	-1.03228	down	0.00030396	0.0016866	unknown protein
AT4G10955	AT4G10955	4:6713556-6718555	3.14474	0.900105	-1.80478	down	0.00156888	0.00698862	alpha/beta-Hydrolases superfamily protein
AT4G34160	CYCD3-1	4:16357638-16359555	24.7892	10.3336	-1.26236	down	8.81828e-12	1.89528e-10	CYCLIN D3
AT5G19170	AT5G19170	5:6445244-6447419	1.62358	0.735134	-1.1431	down	0.0059782	0.0216467	Protein of Unknown Function (DUF239)
AT3G11750	FOLB1	3:3715070-3715904	4.98834	2.03154	-1.29599	down	0.00548555	0.0201747	Dihydroneopterin aldolase
AT1G03010	AT1G03010	1:693479-696382	1.49765	0.548525	-1.44907	down	0.000136607	0.000840845	Phototropic-responsive NPH3 family protein
AT2G29120	GLR2.7	2:12511291-12515895	4.66485	2.09599	-1.1542	down	4.51438e-07	4.93193e-06	glutamate receptor 2.7
AT1G14700	PAP3	1:5058679-5061136	5.50827	1.60852	-1.77586	down	2.97086e-09	4.51389e-08	purple acid phosphatase 3
AT1G58520	RXW8	1:21729912-21738652	4.13928	1.77361	-1.22269	down	8.02139e-07	8.39855e-06	lipases
AT3G43960	AT3G43960	3:15774054-15775657	9.12929	3.63782	-1.32743	down	8.25913e-08	1.0205e-06	Cysteine proteinases superfamily protein
AT1G18400	BEE1	1:6331397-6333743	28.8366	7.71864	-1.90148	down	0	0	BR enhanced expression 1
AT1G61300	AT1G61300	1:22607465-22610273	3.11787	1.55183	-1.00659	down	0.000160734	0.000968923	LRR and NB-ARC domains-containing disease resistance protein
AT1G68780	AT1G68780	1:25831802-25833844	8.49405	3.78373	-1.16664	down	1.58126e-07	1.8688e-06	RNI-like superfamily protein
AT3G04760	AT3G04760	3:1303574-1305878	46.1981	22.2883	-1.05155	down	3.09975e-10	5.50632e-09	Pentatricopeptide repeat (PPR-like) superfamily protein
AT5G03250	AT5G03250	5:774400-779424	1.49603	0.665672	-1.16825	down	0.00120366	0.00557757	Phototropic-responsive NPH3 family protein
AT1G60590	AT1G60590	1:22314169-22316970	2.36631	0.996454	-1.24776	down	7.86971e-05	0.000520264	Pectin lyase-like superfamily protein
AT1G36622	AT1G36622	1:13836130-13836954	3.5243	1.40975	-1.3219	down	0.00766309	0.0264906	unknown protein
AT4G23750	CRF2	4:12376193-12378024	29.5939	14.061	-1.0736	down	1.01645e-10	1.92295e-09	cytokinin response factor 2
AT2G47750	GH3.9	2:19560126-19563191	1.28394	0.356557	-1.84837	down	1.20851e-05	9.88498e-05	putative indole-3-acetic acid-amido synthetase GH3.9
AT5G66590	AT5G66590	5:26574180-26574874	10.2774	4.49959	-1.19161	down	3.1079e-05	0.000228234	CAP (Cysteine-rich secretory proteins, Antigen 5, and Pathogenesis-related 1 protein) superfamily protein
AT2G28960	AT2G28960	2:12437913-12442347	2.47276	1.14381	-1.11227	down	8.67411e-05	0.000567003	Leucine-rich repeat protein kinase family protein
AT4G14890	FdC2	4:8520831-8521456	111.683	48.6212	-1.19975	down	9.58522e-12	2.04931e-10	2Fe-2S ferredoxin-like superfamily protein
AT1G10550	XTH33	1:3479152-3480988	15.365	3.81785	-2.00881	down	2.22045e-16	7.54026e-15	xyloglucan:xyloglucosyl transferase 33
AT2G24070	QWRF4	2:10231681-10235476	0.791419	0.268687	-1.55851	down	0.000807754	0.0039515	Family of unknown function (DUF566)
AT1G11545	XTH8	1:3878549-3880361	28.9586	13.4672	-1.10454	down	5.27034e-09	7.75098e-08	xyloglucan endotransglucosylase/hydrolase 8
AT5G62170	AT5G62170	5:24972976-24975549	4.47493	1.75454	-1.35078	down	1.73582e-08	2.37046e-07	unknown protein
AT5G38300	AT5G38300	5:15305931-15307008	4.99704	2.15463	-1.21363	down	9.61559e-05	0.000622356	unknown protein
AT2G43445	AT2G43445	2:18041484-18043086	6.79014	2.95006	-1.2027	down	5.33809e-06	4.73191e-05	F-box and associated interaction domains-containing protein
AT5G62140	AT5G62140	5:24954505-24955385	16.2279	4.31039	-1.91259	down	2.80886e-13	7.00497e-12	unknown protein
AT1G73600	NMT3	1:27669151-27673572	105.615	31.3274	-1.75332	down	0	0	S-adenosyl-L-methionine-dependent methyltransferases superfamily protein
AT1G46480	WOX4	1:17236677-17238053	2.78092	0.694742	-2.00101	down	1.4055e-06	1.41208e-05	WUSCHEL related homeobox 4
AT3G61750	AT3G61750	3:22857896-22859254	4.83687	2.22801	-1.11832	down	0.000201683	0.00118015	Cytochrome b561/ferric reductase transmembrane with DOMON related domain
AT4G23170	CRK9	4:12135092-12136157	2.80885	0.910478	-1.62529	down	5.57436e-05	0.000382545	receptor-like protein kinase-related family protein
AT3G14370	WAG2	3:4797844-4799504	3.97949	1.03254	-1.94639	down	1.69764e-09	2.67306e-08	Protein kinase superfamily protein
AT2G30766	AT2G30766	2:13105769-13108863	109.346	50.9789	-1.10093	down	7.96003e-11	1.53005e-09	unknown protein
AT5G55830	LECRKS7	5:22594654-22596843	1.66102	0.823851	-1.01162	down	0.00349557	0.0137867	Concanavalin A-like lectin protein kinase family protein
AT2G30230	AT2G30230	2:12897070-12897885	17.0622	8.06236	-1.08153	down	5.36473e-06	4.75039e-05	unknown protein
AT1G01453	AT1G01453	1:166588-167842	1.31516	0.41373	-1.66847	down	0.00202419	0.00872197	unknown protein
AT2G20980	MCM10	2:9011388-9013931	6.73644	3.13282	-1.10452	down	3.67221e-06	3.36176e-05	minichromosome maintenance 10
AT5G01881	AT5G01881	5:338898-340266	6.56275	2.03113	-1.69202	down	0.00430706	0.0164739	unknown protein
AT4G30650	AT4G30650	4:14954319-14954968	189.822	66.7182	-1.50849	down	0	0	Low temperature and salt responsive protein family
AT1G07440	AT1G07440	1:2286148-2287730	12.6935	5.13615	-1.30533	down	8.82818e-08	1.08489e-06	NAD(P)-binding Rossmann-fold superfamily protein
AT4G16515	RGF6	4:9305253-9305763	18.9866	4.14195	-2.1966	down	1.85274e-11	3.83244e-10	Encodes a root meristem growth factor (RGF). Belongs to a family of functionally redundant homologous peptides that are secreted, tyrosine-sulfated, and expressed mainly in the stem cell area and the innermost layer of central columella cells. RGFs are required for maintenance of the root stem cell niche and transit amplifying cell proliferation. Members of this family include: At5g60810 (RGF1), …
AT5G49170	AT5G49170	5:19938575-19939571	5.55668	2.39206	-1.21597	down	0.000130105	0.000806234	unknown protein
AT2G21210	AT2G21210	2:9085209-9085909	87.6194	26.8038	-1.70881	down	0	0	SAUR-like auxin-responsive protein family
AT3G27660	OL2	3:10243754-10245023	3.83993	1.84361	-1.05854	down	0.00608438	0.0219337	oleosin 4
AT1G75590	AT1G75590	1:28382895-28383768	5.34275	1.86846	-1.51574	down	2.64307e-05	0.000197262	SAUR-like auxin-responsive protein family
AT4G34770	AT4G34770	4:16591228-16591892	23.9028	7.70238	-1.6338	down	1.51057e-11	3.15024e-10	SAUR-like auxin-responsive protein family
AT2G24160	AT2G24160	2:10268007-10270612	0.66221	0.111949	-2.56445	down	8.03631e-05	0.000530417	pseudogene, leucine rich repeat protein family, contains leucine rich-repeat domains Pfam:PF00560, INTERPRO:IPR001611
AT4G12880	ENODL19	4:7544380-7545327	54.8455	20.7841	-1.39989	down	7.21645e-14	1.93467e-12	early nodulin-like protein 19
AT1G01520	RVE3	1:190595-192139	1.55599	0.618387	-1.33125	down	0.00908304	0.030464	Homeodomain-like superfamily protein
AT5G19530	ACL5	5:6588957-6591363	21.5921	10.7559	-1.00538	down	1.26694e-07	1.52115e-06	S-adenosyl-L-methionine-dependent methyltransferases superfamily protein
AT3G28040	AT3G28040	3:10435056-10438391	35.2682	13.8948	-1.34382	down	1.11022e-15	3.57359e-14	Leucine-rich receptor-like protein kinase family protein
AT3G45060	NRT2.6	3:16477560-16479482	3.8646	0.897315	-2.10663	down	3.08855e-10	5.49121e-09	high affinity nitrate transporter 2.6
AT1G65900	AT1G65900	1:24515836-24518487	5.16924	2.18797	-1.24036	down	7.41932e-06	6.36768e-05	unknown protein
AT2G28550	RAP2-7	2:12225841-12228543	43.6177	20.7096	-1.07461	down	0	0	related to AP2.7
AT1G30282	AT1G30282	1:10662662-10664763	0.915415	0.190104	-2.26764	down	0.00167638	0.00739634	other RNA
AT2G01918	PQL3	2:424109-425713	5.05609	2.41076	-1.06853	down	0.00176334	0.00773479	PsbQ-like 3
AT1G65710	AT1G65710	1:24436900-24438542	6.33523	3.07256	-1.04396	down	2.29508e-05	0.000174226	unknown protein
AT2G37960	AT2G37960	2:15886547-15889220	2.44232	1.0051	-1.28092	down	8.30773e-06	7.04118e-05	unknown protein
AT1G63650	BHLH2	1:23599412-23602902	5.8335	2.30368	-1.34042	down	0	0	basic helix-loop-helix (bHLH) DNA-binding superfamily protein
AT4G38050	NAT11	4:17869378-17872482	4.942	1.87493	-1.39826	down	2.80451e-08	3.72989e-07	Xanthine/uracil permease family protein
AT3G48610	NPC6	3:18011544-18014082	50.5607	24.3333	-1.05508	down	3.47459e-10	6.0925e-09	non-specific phospholipase C6
AT5G48900	AT5G48900	5:19825136-19829092	14.8891	6.01565	-1.30746	down	3.25833e-10	5.74792e-09	Pectin lyase-like superfamily protein
AT4G12390	PME1	4:7336496-7337356	42.7151	16.7578	-1.34991	down	5.96012e-12	1.30298e-10	pectin methylesterase inhibitor 1
AT3G13061	AT3G13061	3:4180572-4183975	7.56676	3.60109	-1.07124	down	0.00104074	0.00491997	other RNA
AT1G29510	SAUR67	1:10322573-10323189	4.50899	1.05115	-2.10083	down	1.78484e-05	0.000139978	SAUR-like auxin-responsive protein family
AT3G45160	AT3G45160	3:16533450-16534082	16.4319	1.49076	-3.46238	down	4.44089e-16	1.4809e-14	Putative membrane lipoprotein
AT3G57720	AT3G57720	3:21387721-21389726	1.57879	0.782113	-1.01337	down	0.00465384	0.017602	Protein kinase superfamily protein
AT5G55340	AT5	5:22439850-22441005	3.77671	0.756383	-2.31994	down	9.45139e-08	1.15382e-06	MBOAT (membrane bound O-acyl transferase) family protein
AT3G24518	AT3G24518	3:8938105-8942874	7.12985	3.2178	-1.1478	down	3.36711e-05	0.000245456	Potential natural antisense gene, locus overlaps with AT3G24520
AT4G26530	AT4G26530	4:13391292-13393107	5.92206	0.868936	-2.76878	down	0	0	Aldolase superfamily protein
AT3G10520	AHB2	3:3276225-3277860	83.669	39.4556	-1.08446	down	2.2838e-10	4.12887e-09	haemoglobin 2
AT3G46130	MYB48	3:16945363-16946461	9.16784	1.83251	-2.32276	down	3.9968e-15	1.19757e-13	myb domain protein 48
AT2G28950	EXPA6	2:12431340-12433595	31.9616	12.8497	-1.31461	down	2.25353e-12	5.13024e-11	expansin A6
AT2G28250	NCRK	2:12043481-12046537	8.86709	3.56247	-1.31558	down	3.01368e-10	5.37215e-09	Protein kinase superfamily protein
AT5G49730	FRO6	5:20201100-20204513	4.26024	0.839021	-2.34416	down	3.9968e-15	1.19757e-13	ferric reduction oxidase 6
AT2G24970	AT2G24970	2:10620117-10621307	4.44358	1.94405	-1.19266	down	0.00328333	0.0130839	unknown protein
AT3G03130	AT3G03130	3:721290-723646	17.6484	7.37625	-1.25858	down	7.09712e-11	1.36806e-09	unknown protein
AT5G10430	AGP4	5:3277531-3278313	49.2895	23.687	-1.05719	down	9.22123e-09	1.30929e-07	arabinogalactan protein 4
AT5G42760	AT5G42760	5:17148807-17151681	10.0604	3.33925	-1.59109	down	1.54765e-13	3.95651e-12	Leucine carboxyl methyltransferase
AT5G65860	AT5G65860	5:26346313-26349056	39.8457	19.3766	-1.04011	down	9.19709e-13	2.1815e-11	ankyrin repeat family protein
AT1G64920	UGT79B11	1:24117439-24118798	1.21623	0.488798	-1.31511	down	0.0070384	0.0247212	UDP-Glycosyltransferase superfamily protein
AT3G50300	AT3G50300	3:18643954-18645406	5.4593	1.22544	-2.15542	down	2.29377e-11	4.69232e-10	HXXXD-type acyl-transferase family protein
AT1G14345	AT1G14345	1:4899144-4899979	54.0209	23.5988	-1.1948	down	1.69078e-10	3.10636e-09	NAD(P)-linked oxidoreductase superfamily protein
AT3G25590	AT3G25590	3:9302009-9303615	4.02209	1.85171	-1.11908	down	8.96554e-05	0.000583433	unknown protein
AT2G22590	UGT91A1	2:9592995-9594535	4.7001	0.612378	-2.9402	down	5.10703e-14	1.39112e-12	UDP-Glycosyltransferase superfamily protein
AT5G47370	HAT2	5:19216311-19217909	23.4682	11.2481	-1.06102	down	2.36923e-08	3.18232e-07	Homeobox-leucine zipper protein 4 (HB-4) / HD-ZIP protein
AT2G46870	NGA1	2:19260917-19262404	13.7663	4.55987	-1.59408	down	6.08402e-13	1.46701e-11	AP2/B3-like transcriptional factor family protein
AT3G45290	MLO3	3:16617543-16625048	2.8907	1.02964	-1.48928	down	1.845e-05	0.000144085	Seven transmembrane MLO family protein
AT1G66725	MIR163	1:24883930-24884559	9.10258	2.60103	-1.80719	down	2.07838e-07	2.40335e-06	MIR163
AT5G63660	PDF2.5	5:25485691-25486062	12.0081	3.83437	-1.64695	down	0.0117734	0.0375756	Scorpion toxin-like knottin superfamily protein
AT1G65490	AT1G65490	1:24354770-24355351	7.84207	2.39052	-1.71391	down	6.23149e-05	0.000422518	unknown protein
AT3G42725	AT3G42725	3:14842899-14843707	2.45655	0.933535	-1.39586	down	0.00471814	0.0177996	Putative membrane lipoprotein
AT5G02180	AT5G02180	5:430876-433741	8.61749	3.18066	-1.43794	down	1.40937e-09	2.25046e-08	Transmembrane amino acid transporter family protein
AT1G11700	AT1G11700	1:3945736-3946613	6.14559	1.62475	-1.91933	down	2.60689e-08	3.48297e-07	Protein of unknown function, DUF584
AT4G14548	AT4G14548	4:8347009-8347764	7.17605	2.98452	-1.26569	down	0.000278137	0.00155964	other RNA
AT3G55240	AT3G55240	3:20473540-20474763	16.707	5.37339	-1.63655	down	1.23392e-09	1.98835e-08	Plant protein 1589 of unknown function
AT3G58100	PDCB5	3:21515198-21516487	6.51513	3.12946	-1.05788	down	0.000395202	0.0021179	plasmodesmata callose-binding protein 5
AT2G25470	AtRLP21	2:10838419-10841881	1.14513	0.0602506	-4.2484	down	5.86431e-08	7.44457e-07	receptor like protein 21
AT3G30875	AT3G30875	3:12647724-12654422	1.18655	0.436176	-1.4438	down	3.29061e-07	3.69344e-06	pseudogene, putative multidrug resistance protein, similar to multidrug resistance protein 1 homolog GB:T06165 GI:7442649 from (Hordeum vulgare)
AT3G47500	CDF3	3:17503999-17506058	16.0587	5.80298	-1.46849	down	8.03801e-14	2.13248e-12	cycling DOF factor 3
AT3G46330	MEE39	3:17020746-17025011	1.41773	0.686623	-1.04599	down	0.00133826	0.00609456	Leucine-rich repeat protein kinase family protein
AT2G30070	POT1	2:12834992-12838626	29.5437	12.599	-1.22954	down	6.03073e-13	1.45588e-11	potassium transporter 1
AT4G23290	CRK21	4:12177737-12180826	16.0147	6.57738	-1.28381	down	0	0	cysteine-rich RLK (RECEPTOR-like protein kinase) 21
AT2G17740	AT2G17740	2:7706895-7707861	9.71115	3.23179	-1.58731	down	1.52543e-08	2.09862e-07	Cysteine/Histidine-rich C1 domain family protein
AT5G27440	AT5G27440	5:9689497-9690318	2.80176	1.08309	-1.37118	down	0.00203808	0.00877741	unknown protein
AT5G65310	ATHB-5	5:26101938-26104614	88.7561	40.2822	-1.1397	down	3.26872e-12	7.32675e-11	homeobox protein 5
AT4G37470	KAI2	4:17616658-17618473	34.44	10.6057	-1.69925	down	0	0	alpha/beta-Hydrolases superfamily protein
AT2G44670	AT2G44670	2:18425179-18426060	194.123	87.8956	-1.14311	down	9.54747e-12	2.04338e-10	Protein of unknown function (DUF581)
AT4G38850	SAUR15	4:18126170-18126680	4.64962	0.616883	-2.91405	down	1.27712e-05	0.000103919	SAUR-like auxin-responsive protein family
AT5G45700	AT5G45700	5:18537348-18538196	12.0899	4.36883	-1.46848	down	7.90738e-08	9.80602e-07	Haloacid dehalogenase-like hydrolase (HAD) superfamily protein
AT4G13990	AT4G13990	4:8084394-8086095	5.35248	1.25473	-2.09283	down	7.44915e-12	1.61464e-10	Exostosin family protein
AT3G50010	AT3G50010	3:18537182-18539601	2.28306	0.747907	-1.61004	down	8.51668e-07	8.87154e-06	Cysteine/Histidine-rich C1 domain family protein
AT5G07810	AT5G07810	5:2491282-2498484	2.97534	1.47325	-1.01405	down	1.87178e-05	0.000145841	SNF2 domain-containing protein / helicase domain-containing protein / HNH endonuclease domain-containing protein
AT3G09540	AT3G09540	3:2928810-2931228	10.2606	5.0384	-1.02607	down	2.75514e-06	2.6001e-05	Pectin lyase-like superfamily protein
AT2G36570	PXC1	2:15335495-15337927	9.52209	3.1319	-1.60424	down	1.20126e-13	3.11e-12	Leucine-rich repeat protein kinase family protein
AT5G60840	AT5G60840	5:24472638-24474491	18.4695	6.93187	-1.41383	down	2.45127e-09	3.76089e-08	unknown protein
AT1G64640	ENODL8	1:24019489-24023196	30.5746	11.4405	-1.41818	down	1.88138e-12	4.32167e-11	early nodulin-like protein 8
AT1G53163	AT1G53163	1:19812261-19813286	0.855271	0.22008	-1.95836	down	0.00770984	0.0266313	unknown protein
AT4G04330	AT4G04330	4:2113403-2118597	28.4704	10.9222	-1.3822	down	1.28157e-09	2.0593e-08	Chaperonin-like RbcX protein
AT3G45930	AT3G45930	3:16883315-16883876	51.3809	21.4075	-1.26312	down	5.36042e-10	9.16262e-09	Histone superfamily protein
AT3G25030	AT3G25030	3:9122196-9123502	5.6179	2.75221	-1.02944	down	2.78119e-06	2.62225e-05	RING/U-box superfamily protein
AT5G38210	AT5G38210	5:15261004-15265630	0.883625	0.382387	-1.2084	down	0.00429731	0.0164397	Protein kinase family protein
AT3G17130	AT3G17130	3:5844494-5845046	2.26073	0.71663	-1.65749	down	0.0132247	0.0412892	Plant invertase/pectin methylesterase inhibitor superfamily protein
AT5G40830	AT5G40830	5:16354379-16356289	20.5728	8.39143	-1.29375	down	1.46925e-11	3.0672e-10	S-adenosyl-L-methionine-dependent methyltransferases superfamily protein
AT5G03050	AT5G03050	5:715028-716321	7.25032	3.00638	-1.27002	down	3.75333e-05	0.000269578	unknown protein
AT3G13674	AT3G13674	3:4474776-4475908	10.8551	5.28502	-1.03839	down	0.00119449	0.00553885	unknown protein
AT2G47460	MYB12	2:19476336-19479478	6.68793	2.52189	-1.40706	down	3.82591e-08	4.99698e-07	myb domain protein 12
AT2G26480	UGT76D1	2:11263962-11265684	2.92632	0.774601	-1.91756	down	2.97181e-07	3.36216e-06	UDP-glucosyl transferase 76D1
AT5G47330	AT5G47330	5:19207098-19208822	31.2704	5.68854	-2.45867	down	0	0	alpha/beta-Hydrolases superfamily protein
AT1G60110	JAL17	1:22168501-22170649	1.10254	0.451613	-1.28767	down	0.00333575	0.0132694	Mannose-binding lectin superfamily protein
AT3G49670	BAM2	3:18417564-18421106	28.3207	9.2012	-1.62196	down	0	0	Leucine-rich receptor-like protein kinase family protein
AT2G37380	MAKR3	2:15686757-15688003	3.77233	1.46387	-1.36566	down	4.7095e-05	0.000330086	unknown protein
AT3G50685	AT3G50685	3:18834154-18834834	22.4754	10.652	-1.07722	down	3.22471e-06	3.00015e-05	unknown protein
AT5G10770	AT5G10770	5:3403109-3405448	17.983	6.0278	-1.57693	down	3.10862e-15	9.48177e-14	Eukaryotic aspartyl protease family protein
AT1G70985	AT1G70985	1:26764671-26765285	13.7316	3.12114	-2.13736	down	3.20739e-11	6.48963e-10	hydroxyproline-rich glycoprotein family protein
AT2G32390	GLR3.5	2:13748440-13751933	6.77122	3.01028	-1.16952	down	0	0	glutamate receptor 3.5
AT3G57130	NPR6	3:21147557-21150027	4.67565	1.13924	-2.0371	down	2.69617e-09	4.11803e-08	Ankyrin repeat family protein / BTB/POZ domain-containing protein
AT4G27030	FAD4	4:13571920-13575538	30.5881	14.4259	-1.08431	down	7.00436e-09	1.01001e-07	fatty acid desaturase A
AT4G36240	GATA7	4:17147195-17148221	6.70607	2.01983	-1.73123	down	1.06779e-07	1.29688e-06	GATA transcription factor 7
AT2G41950	AT2G41950	2:17513078-17519293	39.2714	19.5686	-1.00493	down	8.52634e-08	1.05096e-06	unknown protein
AT1G69440	AGO7	1:26101526-26105166	4.5699	1.94417	-1.23301	down	6.97554e-08	8.71943e-07	Argonaute family protein
AT2G39240	AT2G39240	2:16384785-16387827	0.677211	0.203465	-1.73482	down	0.00658737	0.0233931	RNA polymerase I specific transcription initiation factor RRN3 protein
AT2G46380	AT2G46380	2:19039201-19043060	2.69917	1.25108	-1.10934	down	5.56207e-05	0.00038183	Protein of unknown function (DUF3133)
AT4G11550	AT4G11550	4:6996822-6998829	0.66934	0.243174	-1.46075	down	0.0067149	0.0237569	Cysteine/Histidine-rich C1 domain family protein
AT4G03292	AT4G03292	4:1444671-1445220	3.58659	1.22993	-1.54403	down	0.00142172	0.00641585	Polynucleotidyl transferase, ribonuclease H-like superfamily protein
AT2G42150	AT2G42150	2:17572368-17577463	1.66442	0.673821	-1.30458	down	0.000180207	0.00107047	DNA-binding bromodomain-containing protein
AT4G35190	LOG5	4:16746598-16748266	1.92806	0.88742	-1.11946	down	0.00864131	0.0292567	Putative lysine decarboxylase family protein
AT5G51490	PME59	5:20913552-20915606	0.998477	0.367609	-1.44156	down	0.00262825	0.0109042	Plant invertase/pectin methylesterase inhibitor superfamily
AT5G12050	AT5G12050	5:3890103-3891513	25.2022	7.13976	-1.8196	down	0	0	unknown protein
AT3G46730	RPP13L3	3:17213068-17215612	0.722584	0.316748	-1.18983	down	0.00788111	0.0270789	NB-ARC domain-containing disease resistance protein
AT5G60760	AT5G60760	5:24438270-24442287	2.68387	1.19055	-1.17269	down	2.33898e-05	0.00017736	P-loop containing nucleoside triphosphate hydrolases superfamily protein
AT5G42840	AT5G42840	5:17179117-17181276	0.872253	0.306611	-1.50834	down	0.00200868	0.00866909	Cysteine/Histidine-rich C1 domain family protein
AT1G04540	AT1G04540	1:1237255-1239061	1.27766	0.471039	-1.43959	down	0.000624528	0.00315516	Calcium-dependent lipid-binding (CaLB domain) family protein
AT3G48400	AT3G48400	3:17923677-17925589	0.692556	0.208668	-1.73072	down	0.00359172	0.0141277	Cysteine/Histidine-rich C1 domain family protein
AT5G25460	AT5G25460	5:8863362-8867685	167.747	75.7854	-1.1463	down	1.22156e-11	2.58187e-10	Protein of unknown function, DUF642
AT4G23770	AT4G23770	4:12383310-12384496	5.56451	2.16547	-1.36157	down	2.12303e-05	0.000162619	unknown protein
AT2G46970	PIL1	2:19295489-19297826	1.22531	0.195802	-2.64567	down	1.31703e-05	0.00010674	phytochrome interacting factor 3-like 1
AT1G56670	LIP4	1:21241672-21244047	2.89778	1.1573	-1.32418	down	0.000311864	0.00172295	GDSL-like Lipase/Acylhydrolase superfamily protein
AT5G42690	AT5G42690	5:17116427-17119838	2.71025	1.24734	-1.11958	down	8.24428e-07	8.6098e-06	Protein of unknown function, DUF547
AT1G02710	AT1G02710	1:589705-589996	15.58	7.19216	-1.1152	down	0.00609069	0.0219487	glycine-rich protein
AT5G02440	AT5G02440	5:531027-532938	7.92147	3.72577	-1.08823	down	0.000153701	0.000931765	unknown protein
AT1G23010	LPR1	1:8147263-8149813	5.50343	2.43679	-1.17535	down	6.8241e-07	7.24172e-06	Cupredoxin superfamily protein
AT4G00910	ALMT10	4:389369-391287	0.530613	0.127329	-2.0591	down	0.0114117	0.0366508	Aluminium activated malate transporter family protein
AT3G55700	UGT76F1	3:20671114-20673372	0.924992	0.239053	-1.95211	down	0.000553213	0.00284065	UDP-Glycosyltransferase superfamily protein
AT4G32980	ATH1	4:15914721-15918044	11.4911	4.7022	-1.28911	down	2.36746e-10	4.26876e-09	homeobox gene 1
AT2G45310	GAE4	2:18682080-18684042	0.962328	0.433245	-1.15135	down	0.00757208	0.0262562	UDP-D-glucuronate 4-epimerase 4
AT4G26790	AT4G26790	4:13487208-13489601	2.7766	1.33474	-1.05677	down	5.3486e-05	0.000368515	GDSL-like Lipase/Acylhydrolase superfamily protein
AT3G48160	E2FE	3:17783330-17786099	6.26325	3.12543	-1.00286	down	3.25632e-05	0.00023806	DP-E2F-like 1
AT2G38460	IREG1	2:16103310-16106177	1.55519	0.593295	-1.39027	down	0.000652083	0.00327954	iron regulated 1
AT2G43700	LECRK54	2:18115091-18118844	0.920102	0.383253	-1.2635	down	0.000828118	0.00403465	Concanavalin A-like lectin protein kinase family protein
AT4G38410	AT4G38410	4:17980939-17981719	26.8114	11.915	-1.17006	down	5.65335e-08	7.19469e-07	Dehydrin family protein
AT1G05700	AT1G05700	1:1709795-1713245	4.00773	0.782984	-2.35573	down	1.9984e-15	6.2546e-14	Leucine-rich repeat transmembrane protein kinase protein
AT1G59720	PCMP-H51	1:21938366-21941784	3.01231	1.19562	-1.33312	down	1.26866e-05	0.000103313	Tetratricopeptide repeat (TPR)-like superfamily protein
AT2G25130	AT2G25130	2:10695181-10697000	1.05106	0.389839	-1.4309	down	0.00392378	0.015228	ARM repeat superfamily protein
AT1G43180	AT1G43180	1:16271200-16272798	0.7264	0.215879	-1.75054	down	0.00559339	0.0205084	pseudogene, putative disease resistance protein, similar to disease resistance protein GI:8843900 from (Arabidopsis thaliana)
AT3G56270	AT3G56270	3:20869999-20872049	6.38575	3.10345	-1.04098	down	1.1512e-05	9.4694e-05	Plant protein of unknown function (DUF827)
AT1G09390	AT1G09390	1:3031202-3035036	9.37413	4.29021	-1.12764	down	2.02733e-06	1.96512e-05	GDSL-like Lipase/Acylhydrolase superfamily protein
AT3G27690	LHCB2.4	3:10255946-10257011	58.8657	28.8584	-1.02844	down	1.58946e-08	2.17936e-07	photosystem II light harvesting complex gene 2.3
AT1G66940	AT1G66940	1:24970522-24974791	36.1457	15.4395	-1.2272	down	5.17364e-14	1.40738e-12	protein kinase-related
AT5G44910	AT5G44910	5:18137353-18138235	11.9767	4.24682	-1.49578	down	5.12103e-08	6.55562e-07	Toll-Interleukin-Resistance (TIR) domain family protein
AT5G41460	AT5G41460	5:16589597-16592241	5.43723	2.18929	-1.31241	down	4.94377e-07	5.35703e-06	Protein of unknown function (DUF604)
AT1G05440	AT1G05440	1:1596006-1597848	2.61359	1.27236	-1.03852	down	0.00165197	0.00730329	C-8 sterol isomerases
AT2G44370	AT2G44370	2:18321993-18323121	7.13197	2.90965	-1.29346	down	2.63445e-06	2.49495e-05	Cysteine/Histidine-rich C1 domain family protein
AT1G69330	AT1G69330	1:26063815-26065505	12.7505	5.81345	-1.13309	down	4.14012e-07	4.55726e-06	RING/U-box superfamily protein
AT3G45260	IDD9	3:16596380-16598698	22.8949	11.1031	-1.04407	down	4.96201e-09	7.33147e-08	C2H2-like zinc finger protein
AT1G44050	AT1G44050	1:16739260-16741513	0.786708	0.301349	-1.38439	down	0.00399128	0.0154458	Cysteine/Histidine-rich C1 domain family protein
AT5G44130	FLA13	5:17761089-17762003	355.44	169.193	-1.07094	down	5.45998e-10	9.31718e-09	FASCICLIN-like arabinogalactan protein 13 precursor
AT3G14330	PCMP-H57	3:4779687-4782452	15.0443	5.68053	-1.40512	down	7.9825e-13	1.90226e-11	Tetratricopeptide repeat (TPR)-like superfamily protein
AT3G62610	ATMYB11	3:23154757-23156585	0.565531	0.0930897	-2.60291	down	0.0119539	0.0380505	myb domain protein 11
AT1G72610	GLP1	1:27338124-27340328	921.924	342.201	-1.4298	down	8.753e-13	2.08344e-11	germin-like protein 1
AT1G12300	AT1G12300	1:4183065-4186124	2.24762	1.11682	-1.00901	down	0.000285351	0.00159463	Tetratricopeptide repeat (TPR)-like superfamily protein
AT3G51400	AT3G51400	3:19075575-19078955	6.79465	2.07445	-1.71167	down	1.52305e-08	2.09677e-07	Arabidopsis protein of unknown function (DUF241)
AT2G18120	SRS4	2:7876614-7877681	1.05963	0.235213	-2.17153	down	0.00293106	0.0119321	SHI-related sequence 4
AT3G56100	MRLK	3:20816930-20819517	3.38075	1.4165	-1.25502	down	4.91429e-06	4.38392e-05	meristematic receptor-like kinase
AT5G41900	AT5G41900	5:16768952-16771696	6.00053	1.15838	-2.37298	down	2.04281e-14	5.74893e-13	alpha/beta-Hydrolases superfamily protein
AT4G34740	ASE2	4:16574576-16576671	65.1662	31.4287	-1.05204	down	8.74905e-10	1.44108e-08	GLN phosphoribosyl pyrophosphate amidotransferase 2
AT3G05140	RBK2	3:1435697-1438341	1.23055	0.605891	-1.02217	down	0.0082142	0.0280201	ROP binding protein kinases 2
AT5G67430	AT5G67430	5:26910314-26912103	1.15824	0.355491	-1.70405	down	0.000697577	0.00347594	Acyl-CoA N-acyltransferases (NAT) superfamily protein
AT5G22500	FAR1	5:7470442-7474120	29.9402	13.5975	-1.13875	down	2.12979e-10	3.86416e-09	fatty acid reductase 1
AT5G10970	AT5G10970	5:3469267-3470086	2.63441	0.940459	-1.48604	down	0.000685662	0.00342579	C2H2 and C2HC zinc fingers superfamily protein
AT1G11450	AT1G11450	1:3853242-3855385	10.2995	4.69845	-1.13232	down	1.1649e-08	1.62902e-07	nodulin MtN21 /EamA-like transporter family protein
AT4G00670	AT4G00670	4:274256-279186	46.772	22.4932	-1.05616	down	5.09739e-07	5.50393e-06	Remorin family protein
AT5G15950	SAMDC2	5:5205868-5208036	59.891	23.4289	-1.35405	down	6.66134e-16	2.18911e-14	Adenosylmethionine decarboxylase family protein
AT5G66580	AT5G66580	5:26572630-26573408	6.06229	2.20855	-1.45676	down	1.874e-05	0.000145958	unknown protein
AT2G46860	PPA3	2:19253687-19255275	6.86343	2.64312	-1.37669	down	5.72641e-06	5.014e-05	pyrophosphorylase 3
AT2G41240	BHLH100	2:17198281-17199320	10.1476	5.03435	-1.01127	down	0.000108517	0.000690301	basic helix-loop-helix protein 100
AT1G31200	PP2A9	1:11144771-11147678	3.91239	1.71049	-1.19364	down	0.00713072	0.0249894	phloem protein 2-A9
AT1G15510	PCMP-H73	1:5329110-5331711	13.0378	6.06195	-1.10485	down	4.21367e-09	6.27585e-08	Tetratricopeptide repeat (TPR)-like superfamily protein
AT2G37390	NAKR2	2:15694199-15695825	9.25465	4.01537	-1.20465	down	1.70208e-11	3.53877e-10	Chloroplast-targeted copper chaperone protein
AT5G37020	ARF8	5:14630027-14634387	18.4262	8.89778	-1.05024	down	2.37003e-09	3.64999e-08	auxin response factor 8
AT2G24290	AT2G24290	2:10338678-10340121	18.5806	8.7658	-1.08384	down	1.26105e-06	1.27387e-05	Protein of unknown function (DUF1068)
AT5G44700	GSO2	5:18032863-18036894	0.585587	0.223319	-1.39078	down	0.00100394	0.00476099	Leucine-rich repeat transmembrane protein kinase
AT5G11420	AT5G11420	5:3644546-3647295	42.1717	10.8873	-1.95363	down	0	0	Protein of unknown function, DUF642
AT4G26680	AT4G26680	4:13454852-13460060	2.02101	0.908974	-1.15277	down	0.000276782	0.00155399	Tetratricopeptide repeat (TPR)-like superfamily protein
AT4G11070	WRKY41	4:6759302-6760794	1.19663	0.477976	-1.32396	down	0.0147603	0.0451157	WRKY family transcription factor
AT1G15080	LPP2	1:5187625-5189673	3.77163	1.81595	-1.05447	down	0.00138394	0.00627175	lipid phosphate phosphatase 2
AT4G18630	AT4G18630	4:10257077-10258943	2.49589	0.698799	-1.83661	down	4.2261e-07	4.63189e-06	Protein of unknown function (DUF688)
AT1G64625	BHLH157	1:24016642-24019271	0.81308	0.209739	-1.9548	down	0.000384674	0.00207074	Serine/threonine-protein kinase WNK (With No Lysine)-related
AT5G65510	AIL7	5:26185828-26189413	2.88595	1.09791	-1.39428	down	2.59722e-05	0.000194338	AINTEGUMENTA-like 7
AT4G06701	AT4G06701	4:3939265-3940797	4.8163	2.39862	-1.00572	down	0.00638808	0.022806	other RNA
AT5G57760	AT5G57760	5:23400714-23403130	9.55087	0.758058	-3.65525	down	4.6128e-11	9.08953e-10	unknown protein
AT4G01060	ETC3	4:460471-461085	4.26524	1.24529	-1.77615	down	0.00907929	0.0304611	CAPRICE-like MYB3
AT2G22200	ERF056	2:9443127-9444423	2.82082	1.16279	-1.27852	down	0.000391146	0.00209837	Integrase-type DNA-binding superfamily protein
AT1G55370	NDF5	1:20674782-20676449	23.3107	8.1473	-1.5166	down	0	0	NDH-dependent cyclic electron flow 5
AT3G11000	AT3G11000	3:3447567-3453683	0.709294	0.285283	-1.31399	down	0.00611137	0.0219999	DCD (Development and Cell Death) domain protein
AT4G30290	XTH19	4:14828711-14830016	27.5309	12.7648	-1.10888	down	1.27272e-08	1.76767e-07	xyloglucan endotransglucosylase/hydrolase 19
AT5G61000	RPA1D	5:24549577-24552723	19.1999	7.42795	-1.37007	down	1.84963e-13	4.69318e-12	Replication factor-A protein 1-related
AT2G31270	CDT1A	2:13329008-13331830	20.3412	8.18739	-1.31293	down	1.19349e-12	2.78549e-11	homolog of yeast CDT1 A
AT5G21080	AT5G21080	5:7158034-7163188	0.651955	0.312189	-1.06235	down	0.00899661	0.0302632	Uncharacterized protein
AT1G31240	AT1G31240	1:11163857-11164928	1.9703	0.766902	-1.3613	down	0.00316013	0.0126772	Bromodomain transcription factor
AT5G24330	ATXR6	5:8295146-8297068	6.11753	2.03387	-1.58872	down	1.18386e-07	1.42813e-06	ARABIDOPSIS TRITHORAX-RELATED PROTEIN 6
AT3G53700	MEE40	3:19900279-19902884	16.8575	8.35145	-1.01329	down	2.03847e-08	2.76339e-07	Pentatricopeptide repeat (PPR) superfamily protein
AT1G20691	AT1G20691	1:7174437-7176453	1.5213	0.653846	-1.21828	down	0.00224161	0.00951318	Potential natural antisense gene, locus overlaps with AT1G20690
AT3G50350	AT3G50350	3:18672101-18674022	10.9122	2.32568	-2.23022	down	3.36842e-13	8.36969e-12	Protein of unknown function (DUF1685)
AT3G01660	AT3G01660	3:245477-246508	5.77331	1.07285	-2.42795	down	3.05076e-10	5.42875e-09	S-adenosyl-L-methionine-dependent methyltransferases superfamily protein
AT5G52310	LTI78	5:21240848-21243613	156.438	48.1116	-1.70114	down	0	0	low-temperature-responsive protein 78 (LTI78) / desiccation-responsive protein 29A (RD29A)
AT5G21482	CKX7	5:7226726-7230210	12.0667	3.74041	-1.68977	down	6.88338e-15	2.01218e-13	cytokinin oxidase 7
AT5G13060	ABAP1	5:4142957-4147091	6.1092	2.98555	-1.03299	down	4.85563e-06	4.33728e-05	ARMADILLO BTB protein 1
AT1G20380	AT1G20380	1:7061664-7065178	5.02368	2.39338	-1.06969	down	1.06414e-05	8.7923e-05	Prolyl oligopeptidase family protein
AT1G09240	NAS3	1:2984880-2986130	7.33476	2.79404	-1.3924	down	5.17979e-07	5.58994e-06	nicotianamine synthase 3
AT5G38430	RBCS-1B	5:15384116-15385247	1687.13	622.758	-1.43783	down	4.28611e-10	7.4323e-09	Ribulose bisphosphate carboxylase (small chain) family protein
AT5G38790	AT5G38790	5:15533784-15534180	3.71468	1.16798	-1.66922	down	0.0106838	0.0347513	unknown protein
AT5G45820	CIPK20	5:18586979-18588543	18.4294	5.04841	-1.86811	down	0	0	CBL-interacting protein kinase 20
AT5G44580	AT5G44580	5:17979310-17980411	179.173	63.8644	-1.48827	down	0	0	unknown protein
AT5G04950	NAS1	5:1457644-1458890	58.0219	13.482	-2.10557	down	0	0	nicotianamine synthase 1
AT1G28440	HSL1	1:9996823-10000447	26.8193	11.3351	-1.24248	down	1.66978e-13	4.26337e-12	HAESA-like 1
AT1G13650	AT1G13650	1:4680431-4682196	6.36632	0.858243	-2.891	down	0	0	BEST Arabidopsis thaliana protein match is: 18S pre-ribosomal assembly protein gar2-related (TAIR:AT2G03810.4)
AT4G35270	NLP2	4:16777337-16780824	4.34106	1.90858	-1.18555	down	1.90418e-07	2.22208e-06	Plant regulator RWP-RK family protein
AT5G05350	AT5G05350	5:1585296-1587517	1.01932	0.478668	-1.09051	down	0.0100622	0.0331006	PLAC8 family protein
AT3G09162	AT3G09162	3:2807666-2808268	3.38443	1.23515	-1.45423	down	0.00292435	0.0119143	unknown protein
AT5G25190	ERF003	5:8706789-8707748	22.3691	8.42506	-1.40875	down	5.2651e-11	1.0315e-09	Integrase-type DNA-binding superfamily protein
AT5G27220	AT5G27220	5:9578756-9582752	0.815426	0.368586	-1.14555	down	0.00205006	0.00881966	Frigida-like protein
AT5G18560	ERF086	5:6164586-6165991	1.288	0.5518	-1.22291	down	0.00640516	0.0228522	Integrase-type DNA-binding superfamily protein
AT3G51075	AT3G51075	3:18968742-18972291	1.03067	0.430863	-1.25829	down	0.0051091	0.0190272	other RNA
AT2G25480	AT2G25480	2:10842862-10845698	22.2122	10.9177	-1.02468	down	1.0389e-08	1.46388e-07	TPX2 (targeting protein for Xklp2) protein family
AT4G24265	AT4G24265	4:12580558-12581165	4.21657	1.56221	-1.43248	down	0.00121439	0.00561463	unknown protein
AT5G03960	IQD12	5:1068259-1069978	1.93307	0.724445	-1.41595	down	0.000669973	0.00335563	IQ-domain 12
AT5G53280	PDV1	5:21607506-21609418	13.9606	6.49157	-1.10472	down	2.06748e-07	2.39461e-06	plastid division1
AT5G25810	TINY	5:8986770-8987787	19.4619	6.82313	-1.51215	down	9.64184e-12	2.05925e-10	Integrase-type DNA-binding superfamily protein
AT1G30280	AT1G30280	1:10662662-10664763	2.00739	0.476734	-2.07406	down	5.18581e-07	5.59348e-06	Chaperone DnaJ-domain superfamily protein
AT3G58070	GIS	3:21506612-21507654	2.7572	0.39611	-2.79923	down	1.32005e-07	1.57748e-06	C2H2 and C2HC zinc fingers superfamily protein
AT2G17270	MPT1	2:7510099-7512387	5.58347	2.78091	-1.00561	down	0.000205943	0.00120197	phosphate transporter 3
AT1G77870	MUB5	1:29285077-29285889	1.38712	0.232075	-2.57943	down	0.0120089	0.0381782	membrane-anchored ubiquitin-fold protein 5 precursor
AT3G15750	AT3G15750	3:5335077-5336476	2.46134	1.22296	-1.00906	down	0.016411	0.0492815	Essential protein Yae1, N-terminal
AT5G21100	AT5G21100	5:7168183-7170928	18.2723	6.11053	-1.58029	down	0	0	Plant L-ascorbate oxidase
AT3G16610	PCMP-E91	3:5656370-5661963	1.12478	0.470323	-1.25792	down	0.00371672	0.0145361	pentatricopeptide (PPR) repeat-containing protein
AT5G65610	AT5G65610	5:26219162-26221028	2.10853	0.683267	-1.62571	down	0.000675045	0.00337688	unknown protein
AT4G01680	MYB55	4:716003-717579	12.7925	3.60162	-1.82858	down	1.55431e-15	4.90234e-14	myb domain protein 55
AT5G46050	NPF5.2	5:18675034-18679146	8.05891	3.70754	-1.12012	down	8.79107e-07	9.12936e-06	peptide transporter 3
AT4G29110	AT4G29110	4:14348800-14349701	3.95591	1.78877	-1.14504	down	0.00116893	0.00543644	unknown protein
AT2G40480	AT2G40480	2:16910363-16912592	13.742	3.49772	-1.9741	down	0	0	Plant protein of unknown function (DUF827)
AT3G23110	AtRLP37	3:8220681-8226400	0.897124	0.155835	-2.52529	down	6.0619e-06	5.27826e-05	receptor like protein 37
AT2G21320	BBX18	2:9126262-9127843	11.9995	5.08032	-1.23998	down	1.65902e-06	1.64409e-05	B-box zinc finger family protein
AT2G39850	AT2G39850	2:16630472-16634253	0.96516	0.423595	-1.18808	down	0.00167358	0.00738557	Subtilisin-like serine endopeptidase family protein
AT1G76240	AT1G76240	1:28602810-28603929	10.7039	4.45234	-1.26551	down	2.4412e-07	2.79278e-06	Arabidopsis protein of unknown function (DUF241)
AT3G21320	AT3G21320	3:7497289-7501841	0.775077	0.291454	-1.41107	down	0.00193735	0.00840577	BEST Arabidopsis thaliana protein match is: hydroxyproline-rich glycoprotein family protein (TAIR:AT2G25930.1)
AT1G79250	AGC1-7	1:29810133-29812526	0.475291	0.163895	-1.53604	down	0.0131625	0.0411455	AGC kinase 1.7
AT5G19040	IPT5	5:6361836-6363413	6.26101	1.08524	-2.52838	down	8.88178e-16	2.88163e-14	isopentenyltransferase 5
AT4G22730	AT4G22730	4:11941130-11945956	7.27288	2.63874	-1.46268	down	3.915e-11	7.79747e-10	Leucine-rich repeat protein kinase family protein
AT5G17040	UGT78D4	5:5605283-5606970	3.49557	0.559328	-2.64376	down	4.26729e-10	7.40597e-09	UDP-Glycosyltransferase superfamily protein
AT5G61420	MYB28	5:24689150-24691095	43.2168	12.1266	-1.83341	down	0	0	myb domain protein 28
AT5G44574	AT5G44574	5:17970692-17971449	7.2623	2.80979	-1.36997	down	0.000292062	0.00162901	unknown protein
AT2G28140	AT2G28140	2:11994965-11996002	2.69527	1.0179	-1.40483	down	0.000484365	0.00252985	Protein of unknown function (DUF1635)
AT1G26761	AT1G26761	1:9250223-9251644	14.3452	4.68615	-1.61409	down	5.51337e-13	1.33573e-11	Arabinanase/levansucrase/invertase
AT5G49630	AAP6	5:20142469-20146498	3.15802	1.34961	-1.22648	down	0.000110269	0.000700355	amino acid permease 6
AT2G10940	AT2G10940	2:4310411-4312103	695.47	271.894	-1.35494	down	6.93547e-11	1.33885e-09	Bifunctional inhibitor/lipid-transfer protein/seed storage 2S albumin superfamily protein
AT2G16890	UGT90A1	2:7316888-7319181	9.65627	3.85939	-1.3231	down	1.21282e-10	2.26501e-09	UDP-Glycosyltransferase superfamily protein
AT5G28030	DES1	5:10030405-10032451	3.13811	1.0369	-1.59762	down	2.10884e-06	2.03831e-05	L-cysteine desulfhydrase 1
AT1G63330	AT1G63330	1:23489839-23491519	1.16578	0.504566	-1.20818	down	0.00744706	0.0258789	Pentatricopeptide repeat (PPR) superfamily protein
AT5G60780	NRT2.3	5:24450838-24452756	2.94839	0.617345	-2.25578	down	1.50516e-08	2.07635e-07	nitrate transporter 2.3
AT4G14640	CML8	4:8397711-8400076	5.58882	2.76936	-1.01299	down	0.00530873	0.0196411	calmodulin 8
AT1G77110	PIN6	1:28970801-28974603	1.68109	0.782829	-1.10263	down	0.00239465	0.0100476	Auxin efflux carrier family protein
AT4G32810	CCD8	4:15828227-15831485	0.473902	0.137036	-1.79004	down	0.00883491	0.0297933	carotenoid cleavage dioxygenase 8
AT3G18970	PCMP-E93	3:6542508-6545432	2.61311	1.25772	-1.05496	down	0.000657125	0.00330346	mitochondrial editing factor 20
AT5G51670	AT5G51670	5:20993536-20995644	9.09918	4.12833	-1.14018	down	4.25339e-07	4.6593e-06	Protein of unknown function (DUF668)
AT2G25000	WRKY60	2:10629736-10631413	16.5148	2.19361	-2.91238	down	0	0	WRKY DNA-binding protein 60
AT1G34110	AT1G34110	1:12417175-12421523	9.01791	4.25187	-1.0847	down	5.91289e-09	8.60537e-08	Leucine-rich receptor-like protein kinase family protein
AT5G36180	SCPL1	5:14239027-14242135	3.94258	1.6661	-1.24266	down	1.72428e-05	0.000135751	serine carboxypeptidase-like 1
AT4G27570	UGT79B3	4:13763463-13765064	1.50573	0.450282	-1.74156	down	0.000187427	0.00110948	UDP-Glycosyltransferase superfamily protein
AT1G04680	AT1G04680	1:1303528-1307884	34.0691	13.2915	-1.35796	down	3.77476e-15	1.13605e-13	Pectin lyase-like superfamily protein
AT1G66840	PMI2	1:24933855-24936322	7.93019	3.51867	-1.17233	down	6.96921e-08	8.71687e-07	Plant protein of unknown function (DUF827)
AT5G38420	RBCS-2B	5:15380944-15382035	1598.35	684.638	-1.22317	down	1.26236e-07	1.51655e-06	Ribulose bisphosphate carboxylase (small chain) family protein
AT1G26650	AT1G26650	1:9210088-9211560	16.6023	7.89238	-1.07285	down	2.71778e-07	3.08667e-06	unknown protein
AT4G28900	AT4G28900	4:14259140-14263704	1.0882	0.473601	-1.2002	down	0.000191473	0.00112917	transposable element gene
AT1G49200	ATL75	1:18198226-18199168	7.66049	1.64742	-2.21723	down	3.19747e-10	5.66255e-09	RING/U-box superfamily protein
AT2G28780	AT2G28780	2:12340033-12343421	0.738062	0.288308	-1.35613	down	0.00294454	0.0119688	unknown protein
AT4G11900	AT4G11900	4:7150240-7153571	0.879895	0.323207	-1.44487	down	0.000686328	0.00342827	S-locus lectin protein kinase family protein
AT1G07050	AT1G07050	1:2164187-2165239	8.3003	3.27031	-1.34374	down	6.06628e-06	5.27981e-05	CCT motif family protein
AT1G50790	AT1G50790	1:18824049-18826488	1.23753	0.543177	-1.18796	down	0.00116343	0.00541828	Plant mobile domain protein family
AT5G03670	AT5G03670	5:947100-950171	22.0342	7.88695	-1.4822	down	4.44089e-16	1.4809e-14	unknown protein
AT4G15393	CYP702A5	4:8804119-8807203	3.35021	0.89745	-1.90035	down	1.03341e-08	1.45754e-07	cytochrome P450, family 702, subfamily A, polypeptide 5
AT1G78120	TPR12	1:29393938-29396086	13.7256	3.2391	-2.0832	down	0	0	Tetratricopeptide repeat (TPR)-like superfamily protein
AT1G78100	AT1G78100	1:29387794-29389112	39.1493	14.6322	-1.41984	down	3.33067e-15	1.00986e-13	F-box family protein
AT3G45080	SOT6	3:16488714-16489713	1.03373	0.182146	-2.50469	down	0.00180213	0.00788286	P-loop containing nucleoside triphosphate hydrolases superfamily protein
AT1G16400	CYP79F2	1:5605158-5607473	29.1706	11.1266	-1.3905	down	4.06342e-14	1.1113e-12	cytochrome P450, family 79, subfamily F, polypeptide 2
AT3G20820	AT3G20820	3:7280877-7282177	48.9625	18.0328	-1.44105	down	2.22045e-16	7.54026e-15	Leucine-rich repeat (LRR) family protein
AT1G53940	GLIP2	1:20143278-20145780	3.00069	1.02605	-1.5482	down	2.17235e-05	0.000165961	GDSL-motif lipase 2
AT5G01420	AT5G01420	5:174798-176214	1.75083	0.735626	-1.25099	down	0.00211155	0.00904792	Glutaredoxin family protein
AT2G41990	AT2G41990	2:17527256-17528937	6.84447	1.92173	-1.83253	down	2.01148e-10	3.66254e-09	CONTAINS InterPro DOMAIN/s: Late embryogenesis abundant protein, group 2 (InterPro:IPR004864)
AT1G50732	AT1G50732	1:18802687-18803363	5.6883	2.23705	-1.3464	down	0.000955964	0.00456261	unknown protein.
AT4G28680	TYRDC	4:14155119-14158716	5.65955	2.48784	-1.18579	down	2.69938e-06	2.55102e-05	L-tyrosine decarboxylase
AT1G59780	AT1G59780	1:21993580-21997691	1.07895	0.343084	-1.65299	down	6.14511e-05	0.000417634	NB-ARC domain-containing disease resistance protein
AT1G14440	ZHD4	1:4938823-4940903	15.7195	7.4457	-1.07808	down	0	0	homeobox protein 31
AT5G60450	ARF4	5:24308321-24312698	17.3215	6.75926	-1.35762	down	2.93099e-14	8.13609e-13	auxin response factor 4
AT1G50580	UGT79B5	1:18730830-18732177	1.7458	0.674851	-1.37125	down	0.00228683	0.00966	UDP-Glycosyltransferase superfamily protein
AT2G34010	AT2G34010	2:14368855-14370438	1.6972	0.226616	-2.90483	down	2.8978e-06	2.72337e-05	unknown protein
AT2G37460	AT2G37460	2:15726447-15729098	17.7021	6.86795	-1.36597	down	3.42597e-11	6.9113e-10	nodulin MtN21 /EamA-like transporter family protein
AT2G23600	MES2	2:10042198-10043673	103.395	44.172	-1.22696	down	1.08247e-12	2.54974e-11	acetone-cyanohydrin lyase
AT5G22880	H2B	5:7651956-7652622	237.534	110.449	-1.10475	down	3.9136e-11	7.79747e-10	histone B2
AT4G23130	CRK5	4:12117540-12120134	1.93246	0.262613	-2.87943	down	3.63287e-11	7.31421e-10	cysteine-rich RLK (RECEPTOR-like protein kinase) 5
AT3G14210	ESM1	3:4729822-4731803	130.275	57.2668	-1.18579	down	8.64242e-12	1.85944e-10	epithiospecifier modifier 1
AT3G59250	AT3G59250	3:21901569-21903284	0.761963	0.0718354	-3.40695	down	0.00336142	0.0133481	F-box/RNI-like superfamily protein
AT4G37553	AT4G37553	4:17643569-17649055	2.40479	1.01131	-1.24968	down	0.00589877	0.0214314	Potential natural antisense gene, locus overlaps with AT4G37550 and AT4G37560
AT2G04450	NUDT6	2:1543319-1545462	3.1537	1.29804	-1.2807	down	0.000162979	0.000981004	nudix hydrolase homolog 6
AT4G27510	AT4G27510	4:13743109-13749031	1.37452	0.600339	-1.19508	down	0.00135474	0.00615861	unknown protein
AT1G11210	AT1G11210	1:3755676-3756998	9.22015	4.36165	-1.07992	down	5.64438e-06	4.95494e-05	Protein of unknown function (DUF761)
AT4G36470	AT4G36470	4:17215026-17216530	5.5862	1.85194	-1.59283	down	1.66521e-07	1.95667e-06	S-adenosyl-L-methionine-dependent methyltransferases superfamily protein
AT3G13650	DIR7	3:4462891-4463872	27.4606	12.9112	-1.08874	down	8.26482e-08	1.02058e-06	Disease resistance-responsive (dirigent-like protein) family protein
AT1G55910	ZIP11	1:20906133-20907413	9.87728	3.12296	-1.6612	down	7.16677e-10	1.20382e-08	zinc transporter 11 precursor
AT1G26200	AT1G26200	1:9063470-9064914	1.43227	0.461478	-1.63397	down	0.00633061	0.0226331	TRAM, LAG1 and CLN8 (TLC) lipid-sensing domain containing protein
AT3G15570	AT3G15570	3:5267350-5271922	12.0308	2.69604	-2.15782	down	0	0	Phototropic-responsive NPH3 family protein
AT1G62630	AT1G62630	1:23185911-23188593	3.28585	1.11221	-1.56284	down	2.05361e-08	2.78207e-07	Disease resistance protein (CC-NBS-LRR class) family
AT5G20110	AT5G20110	5:6791486-6793346	11.5214	3.71452	-1.63307	down	2.30898e-09	3.56675e-08	Dynein light chain type 1 family protein
AT5G44410	AT5G44410	5:17891221-17892978	4.60484	1.5133	-1.60545	down	3.25608e-08	4.28847e-07	FAD-binding Berberine family protein
AT5G08030	GDPD6	5:2575032-2576783	0.563287	0.121212	-2.21634	down	0.0141986	0.0437732	PLC-like phosphodiesterases superfamily protein
AT5G64120	PER71	5:25659305-25661002	381.518	180.747	-1.07778	down	1.29272e-08	1.79422e-07	Peroxidase superfamily protein
AT3G19850	AT3G19850	3:6898180-6901255	14.4187	6.85564	-1.07258	down	2.18132e-08	2.94139e-07	Phototropic-responsive NPH3 family protein
AT5G10170	IPS3	5:3185745-3190251	23.6929	10.9662	-1.11139	down	5.59342e-10	9.5369e-09	myo-inositol-1-phosphate synthase 3
AT4G24510	CER2	4:12660748-12667199	54.8614	26.8292	-1.03198	down	5.95491e-10	1.01109e-08	HXXXD-type acyl-transferase family protein
AT1G69730	WAKL9	1:26228631-26231339	4.55883	1.66609	-1.45219	down	1.35834e-08	1.88273e-07	Wall-associated kinase family protein
AT5G65740	AT5G65740	5:26301492-26303471	8.15538	3.73142	-1.12803	down	1.38476e-10	2.56728e-09	zinc ion binding
AT2G44480	BGLU17	2:18359733-18363088	1.61425	0.79995	-1.01288	down	0.00759332	0.0263074	beta glucosidase 17
AT4G09970	AT4G09970	4:6245960-6252288	10.8338	4.70281	-1.20395	down	9.14483e-07	9.44858e-06	unknown protein
AT3G02010	PCMP-H36	3:337964-340442	2.39839	1.13398	-1.08068	down	0.000200249	0.00117277	Pentatricopeptide repeat (PPR) superfamily protein
AT4G13810	AtRLP47	4:8005031-8007510	1.32859	0.379147	-1.80907	down	1.12688e-05	9.28434e-05	receptor like protein 47
AT5G14230	AT5G14230	5:4591740-4597660	6.93215	2.14551	-1.69198	down	6.83897e-14	1.84562e-12	CONTAINS InterPro DOMAIN/s: Ankyrin repeat-containing domain (InterPro:IPR020683), Ankyrin repeat (InterPro:IPR002110)
AT5G55250	IAMT1	5:22407472-22410944	2.46287	0.510469	-2.27045	down	1.25166e-07	1.50458e-06	IAA carboxylmethyltransferase 1
AT1G77230	AT1G77230	1:29016119-29019789	3.85668	1.92253	-1.00435	down	4.58477e-05	0.000321676	Tetratricopeptide repeat (TPR)-like superfamily protein
AT5G11410	AT5G11410	5:3638430-3639883	8.45649	3.68051	-1.20015	down	8.58561e-06	7.24355e-05	Protein kinase superfamily protein
AT1G49450	AT1G49450	1:18305540-18307557	1.31716	0.558282	-1.23836	down	0.00154446	0.00689642	Transducin/WD40 repeat-like superfamily protein
AT1G69523	AT1G69523	1:26128287-26131292	5.66868	2.38174	-1.251	down	1.47691e-05	0.000118566	S-adenosyl-L-methionine-dependent methyltransferases superfamily protein
AT1G63400	AT1G63400	1:23507319-23509053	2.23279	1.00015	-1.15862	down	0.000990237	0.00470086	Pentatricopeptide repeat (PPR) superfamily protein
AT5G02540	AT5G02540	5:568523-570920	20.5378	8.17848	-1.32838	down	4.84022e-11	9.52845e-10	NAD(P)-binding Rossmann-fold superfamily protein
AT2G34960	CAT5	2:14744036-14745961	1.73503	0.703222	-1.30291	down	0.000549586	0.00282337	cationic amino acid transporter 5
AT1G78020	AT1G78020	1:29338692-29339755	49.2904	12.261	-2.00723	down	0	0	Protein of unknown function (DUF581)
AT3G06990	AT3G06990	3:2206386-2208058	1.86172	0.659962	-1.49618	down	0.000179532	0.00106833	Cysteine/Histidine-rich C1 domain family protein
AT1G50280	AT1G50280	1:18622025-18626395	2.41392	0.571466	-2.07864	down	2.5924e-08	3.46589e-07	Phototropic-responsive NPH3 family protein
AT3G48480	AT3G48480	3:17957097-17959124	2.2722	0.9678	-1.23131	down	0.00233869	0.00984522	Cysteine proteinases superfamily protein
AT1G64400	LACS3	1:23915597-23919783	3.58928	1.23128	-1.54353	down	5.85229e-08	7.43394e-07	AMP-dependent synthetase and ligase family protein
AT3G29410	TPS25	3:11302430-11305136	1.09514	0.301698	-1.85994	down	7.30569e-05	0.000486927	Terpenoid cyclases/Protein prenyltransferases superfamily protein
AT5G43700	IAA4	5:17550232-17551581	37.32	17.6472	-1.08051	down	2.12824e-09	3.31267e-08	AUX/IAA transcriptional regulator family protein
AT5G10990	AT5G10990	5:3476838-3477704	2.66119	0.281805	-3.2393	down	1.17134e-05	9.61954e-05	SAUR-like auxin-responsive protein family
AT5G03995	AT5G03995	5:1075670-1078304	6.18316	2.15736	-1.51907	down	0.000697113	0.00347533	unknown protein
AT2G02000	GAD3	2:469369-472070	0.469069	0.117386	-1.99854	down	0.0086331	0.0292386	glutamate decarboxylase 3
AT5G47800	AT5G47800	5:19353675-19356300	4.16796	1.62929	-1.3551	down	4.18511e-07	4.59685e-06	Phototropic-responsive NPH3 family protein
AT4G37160	sks15	4:17494704-17497124	12.1543	4.76153	-1.35198	down	1.47458e-10	2.72143e-09	SKU5 similar 15
AT3G52630	RPA3A	3:19513978-19514745	26.6201	12.0657	-1.14161	down	2.92855e-08	3.87714e-07	Nucleic acid-binding, OB-fold-like protein
AT4G17340	TIP2-2	4:9699252-9700410	76.3048	28.1436	-1.43897	down	2.22045e-16	7.54026e-15	tonoplast intrinsic protein 2
AT1G21150	AT1G21150	1:7406295-7407764	3.33014	1.50497	-1.14585	down	0.000646112	0.00325452	Mitochondrial transcription termination factor family protein
AT5G60150	AT5G60150	5:24217981-24223366	2.88242	1.37087	-1.07219	down	7.11322e-06	6.1256e-05	unknown protein
AT4G09900	MES12	4:6221663-6224134	18.2941	8.64865	-1.08083	down	8.98265e-08	1.1032e-06	methyl esterase 12
AT1G26360	MES13	1:9118947-9121217	1.04948	0.201657	-2.3797	down	0.000252083	0.00143189	methyl esterase 13
AT5G49740	FRO7	5:20205341-20208730	3.65689	1.62592	-1.16936	down	8.00845e-06	6.81019e-05	ferric reduction oxidase 7
AT1G52430	AT1G52430	1:19531349-19535955	0.708366	0.284435	-1.3164	down	0.00125795	0.00578573	Ubiquitin carboxyl-terminal hydrolase-related protein
AT4G30410	AT4G30410	4:14871108-14872176	5.14806	2.4621	-1.06414	down	0.000518911	0.0026855	sequence-specific DNA binding transcription factors
AT2G10931	AT2G10931	2:4304946-4305887	5.07681	2.41805	-1.07008	down	0.00141612	0.00639625	unknown protein
AT2G42800	AtRLP29	2:17807941-17809590	2.93566	0.786754	-1.8997	down	1.79541e-07	2.10238e-06	receptor like protein 29
AT1G13930	AT1G13930	1:4761011-4762666	829.935	332.184	-1.32101	down	2.16271e-13	5.45363e-12	Involved in response to salt stress. Knockout mutants are hypersensitive to salt stress.
AT1G65985	AT1G65985	1:24562552-24568530	6.08778	2.90442	-1.06766	down	4.76784e-05	0.000333602	Plant protein of unknown function (DUF247)
AT2G35150	EXL7	2:14817046-14818211	1.93593	0.523644	-1.88637	down	6.16664e-05	0.000418817	EXORDIUM like 1
AT4G22560	AT4G22560	4:11880118-11881072	2.18457	0.402762	-2.43935	down	7.46327e-06	6.4027e-05	unknown protein
AT3G18900	AT3G18900	3:6517180-6521019	1.42333	0.542302	-1.3921	down	0.00101034	0.00478626	unknown protein
AT1G78320	GSTU23	1:29467436-29468374	6.06586	1.71591	-1.82174	down	1.41801e-07	1.6827e-06	glutathione S-transferase TAU 23
AT2G01870	AT2G01870	2:388054-390405	11.2442	5.60788	-1.00365	down	7.74871e-05	0.000513431	unknown protein
AT2G28510	DOF2.1	2:12199097-12200765	46.8184	22.2312	-1.07449	down	7.60253e-10	1.27073e-08	Dof-type zinc finger DNA-binding family protein
AT1G22260	ZYP1A	1:7858863-7865249	0.467714	0.207902	-1.16973	down	0.0109242	0.0353638	Myosin heavy chain-related protein
AT3G54830	AT3G54830	3:20311900-20315030	21.8424	7.46661	-1.54861	down	8.43769e-15	2.44202e-13	Transmembrane amino acid transporter family protein
AT1G31920	PCMP-H11	1:11461854-11463848	4.23881	1.61381	-1.39319	down	2.54232e-07	2.89546e-06	Tetratricopeptide repeat (TPR)-like superfamily protein
AT1G32240	KAN2	1:11625699-11630626	8.52179	3.34216	-1.35038	down	5.75888e-09	8.39923e-08	Homeodomain-like superfamily protein
AT1G80760	NIP6-1	1:30348800-30352208	7.58675	1.65984	-2.19244	down	2.63567e-13	6.5811e-12	NOD26-like intrinsic protein 6
AT5G03870	AT5G03870	5:1035657-1036967	6.53629	3.26472	-1.00151	down	8.71864e-05	0.000569366	Glutaredoxin family protein
AT4G32460	AT4G32460	4:15660926-15665013	53.5661	9.37818	-2.51394	down	0	0	Protein of unknown function, DUF642
AT5G58570	AT5G58570	5:23670394-23673287	60.2374	18.1912	-1.72742	down	0	0	unknown protein
AT1G58420	AT1G58420	1:21707378-21708118	3.24184	1.39232	-1.21932	down	0.0030334	0.0122557	Uncharacterised conserved protein UCP031279
AT1G30840	PUP4	1:10974444-10976298	6.02473	2.19872	-1.45423	down	4.59845e-11	9.07004e-10	purine permease 4
AT3G10000	EDA31	3:3076780-3078947	0.910639	0.30176	-1.59348	down	0.00183564	0.00800711	Homeodomain-like superfamily protein
AT3G44420	AT3G44420	3:16056296-16056844	1.81222	0.373903	-2.27702	down	0.00552932	0.0203247	transposable element gene
AT2G12462	AT2G12462	2:5050433-5051613	11.1529	3.62346	-1.62197	down	2.19124e-09	3.39517e-08	BEST Arabidopsis thaliana protein match is: Sterile alpha motif (SAM) domain-containing protein (TAIR:AT1G15760.1)
AT2G32540	CSLB4	2:13814685-13818289	9.87802	3.83854	-1.36367	down	6.57774e-11	1.27639e-09	cellulose synthase-like B4
AT5G59680	AT5G59680	5:24046791-24050801	0.507374	0.0878833	-2.52939	down	0.000348264	0.00189425	Leucine-rich repeat protein kinase family protein
AT2G46572	AT2G46572	2:19126871-19129105	1.40541	0.411277	-1.77281	down	0.00199091	0.00860881	other RNA
AT1G48598	CPuORF31	1:17965863-17969354	6.0797	2.66854	-1.18795	down	0.000455409	0.00240201	conserved peptide upstream open reading frame 31
AT5G64330	RPT3	5:25727336-25733313	32.2099	14.4443	-1.157	down	1.06581e-13	2.7841e-12	Phototropic-responsive NPH3 family protein
AT4G21740	AT4G21740	4:11545925-11546434	10.0726	4.14034	-1.28262	down	0.000246824	0.0014079	unknown protein
AT3G46900	COPT2	3:17268874-17269510	5.80318	2.48061	-1.22615	down	0.00109239	0.00513201	copper transporter 2
AT5G48730	AT5G48730	5:19763151-19769369	11.5527	5.35826	-1.10839	down	2.34087e-07	2.68857e-06	Pentatricopeptide repeat (PPR) superfamily protein
AT3G51410	AT3G51410	3:19081256-19082212	4.16226	0.676331	-2.62156	down	9.44744e-09	1.34047e-07	Arabidopsis protein of unknown function (DUF241)
AT2G35760	AT2G35760	2:15031922-15033307	6.99931	2.99726	-1.22357	down	5.58573e-05	0.000383067	Uncharacterised protein family (UPF0497)
AT5G48820	KRP3	5:19792269-19794408	9.21691	4.58692	-1.00676	down	9.4328e-05	0.000611302	inhibitor/interactor with cyclin-dependent kinase
AT4G25090	RBOHG	4:12878770-12883701	3.72685	1.27176	-1.55113	down	2.40474e-13	6.03407e-12	Riboflavin synthase-like superfamily protein
AT4G28320	MAN5	4:14017407-14020251	5.31852	2.12561	-1.32315	down	1.00061e-06	1.02759e-05	Glycosyl hydrolase superfamily protein
AT5G51850	AT5G51850	5:21079251-21081578	1.15294	0.549954	-1.06793	down	0.00601492	0.0217294	unknown protein
AT5G66350	SHI	5:26504466-26506569	2.93588	1.27153	-1.20723	down	0.00013198	0.00081661	Lateral root primordium (LRP) protein-related
AT1G31173	MIR167D	1:11137364-11138969	2.53809	0.0817907	-4.95566	down	1.00969e-06	1.03587e-05	MIR167D
AT3G22150	PCMP-E95	3:7812943-7815928	9.43303	4.45737	-1.08153	down	3.0192e-08	3.98938e-07	Tetratricopeptide repeat (TPR)-like superfamily protein
AT5G45730	AT5G45730	5:18551946-18553658	0.845323	0.189415	-2.15795	down	0.000671653	0.00336157	Cysteine/Histidine-rich C1 domain family protein
AT4G02630	AT4G02630	4:1151612-1153356	4.05663	1.84026	-1.14037	down	3.93148e-05	0.000280672	Protein kinase superfamily protein
AT2G01900	AT2G01900	2:405917-409014	4.56203	0.665476	-2.77722	down	7.08322e-14	1.90397e-12	DNAse I-like superfamily protein
AT1G68880	AtbZIP	1:25894236-25894961	3.63145	1.57984	-1.20077	down	0.00299313	0.0121202	basic leucine-zipper 8
AT3G15030	TCP4	3:5061680-5064115	42.965	17.6916	-1.2801	down	0	0	TCP family transcription factor 4
AT3G12820	AtMYB10	3:4074157-4075614	1.33294	0.444996	-1.58275	down	0.00708565	0.0248486	myb domain protein 10
AT5G20630	GER3	5:6975103-6975993	271.013	86.5514	-1.64674	down	0	0	germin 3
AT2G24490	RPA2A	2:10397376-10400498	20.0786	9.21835	-1.12308	down	2.22843e-08	3.00095e-07	replicon protein A2
AT1G69140	AT1G69140	1:25991519-25991872	1.2389	0	-1.79769e+308	down	0.0113867	0.0365764	pseudogene, hypothetical protein
AT3G47580	AT3G47580	3:17532647-17537530	0.567929	0.272377	-1.06011	down	0.0140984	0.0435366	Leucine-rich repeat protein kinase family protein
AT5G44110	ABCI21	5:17754063-17755742	40.0961	17.8165	-1.17025	down	6.33518e-11	1.2305e-09	P-loop containing nucleoside triphosphate hydrolases superfamily protein
AT1G77200	ERF037	1:29004356-29005091	4.4678	1.67582	-1.4147	down	0.000190341	0.00112379	Integrase-type DNA-binding superfamily protein
AT5G61070	HDA18	5:24571170-24574372	0.455965	0.165886	-1.45873	down	0.0133147	0.0415001	histone deacetylase of the RPD3/HDA1 superfamily 18
AT4G12320	CYP706A6	4:7314777-7316669	18.5382	6.16825	-1.58757	down	1.55431e-15	4.90234e-14	cytochrome P450, family 706, subfamily A, polypeptide 6
AT4G19650	AT4G19650	4:10689845-10695701	3.73258	1.85857	-1.00598	down	0.000154196	0.000934211	Mitochondrial transcription termination factor family protein
AT5G23870	PAE9	5:8045843-8050175	13.7481	6.79434	-1.01683	down	0	0	Pectinacetylesterase family protein
AT2G42610	LSH10	2:17747916-17750440	11.754	5.57607	-1.07583	down	8.96758e-09	1.27416e-07	Protein of unknown function (DUF640)
AT5G28290	NEK3	5:10278690-10282614	20.8489	9.67659	-1.1074	down	5.79736e-10	9.85164e-09	NIMA-related kinase 3
AT5G25970	AT5G25970	5:9066376-9067974	4.79659	2.26502	-1.08249	down	0.000203939	0.00119267	Core-2/I-branching beta-1,6-N-acetylglucosaminyltransferase family protein
AT2G26790	AT2G26790	2:11425269-11427669	2.57603	1.28348	-1.00509	down	0.000648419	0.00326291	Pentatricopeptide repeat (PPR) superfamily protein
AT3G61400	AT3G61400	3:22718955-22720397	2.04102	0.276181	-2.88561	down	5.36754e-06	4.75081e-05	2-oxoglutarate (2OG) and Fe(II)-dependent oxygenase superfamily protein
AT4G23020	AT4G23020	4:12066172-12068538	2.29156	0.960463	-1.25453	down	2.9087e-05	0.000215508	unknown protein
AT2G21970	SEP2	2:9354841-9357916	43.9793	20.0562	-1.13278	down	2.48084e-09	3.8034e-08	stress enhanced protein 2
AT1G09350	GOLS3	1:3019818-3021441	2.50912	0.32012	-2.9705	down	3.46448e-09	5.20567e-08	galactinol synthase 3
AT1G11112	AT1G11112	1:3712998-3713735	2.2172	0.898596	-1.303	down	0.0080166	0.0274888	unknown protein
AT3G50640	AT3G50640	3:18803802-18804663	3.56954	1.63014	-1.13074	down	0.00354125	0.013948	unknown protein
AT1G49000	AT1G49000	1:18123458-18124165	2.30031	0.742891	-1.6306	down	0.00325043	0.0129731	unknown protein
AT5G19970	AT5G19970	5:6747549-6748641	2.35948	0.39128	-2.59219	down	9.87929e-07	1.01559e-05	unknown protein
AT1G08280	AT1G08280	1:2608407-2609853	11.4803	4.98545	-1.20337	down	1.4037e-07	1.66766e-06	Glycosyltransferase family 29 (sialyltransferase) family protein
AT5G08020	RPA1B	5:2572106-2574879	11.4101	4.76224	-1.2606	down	2.35676e-09	3.63229e-08	RPA70-kDa subunit B
AT5G56040	AT5G56040	5:22694877-22698628	29.5533	12.5363	-1.2372	down	1.37668e-14	3.91757e-13	Leucine-rich receptor-like protein kinase family protein
AT3G02850	SKOR	3:618408-623558	0.64302	0.259253	-1.3105	down	0.00626228	0.0224519	STELAR K+ outward rectifier
AT4G14400	ACD6	4:8294445-8298602	1.08279	0.0402916	-4.74813	down	2.13068e-05	0.0001631	ankyrin repeat family protein
AT5G44190	GLK2	5:17798368-17800824	63.1484	23.6798	-1.41509	down	0	0	GOLDEN2-like 2
AT4G36110	AT4G36110	4:17089948-17090825	3.1827	0.970828	-1.71296	down	0.000133219	0.000822525	SAUR-like auxin-responsive protein family
AT1G13510	AT1G13510	1:4629202-4630821	1.86772	0.643755	-1.5367	down	0.000191158	0.00112763	Protein of unknown function (DUF1262)
AT1G57560	AtMYB50	1:21316827-21318064	8.66171	3.50419	-1.30557	down	5.69152e-07	6.11305e-06	myb domain protein 50
AT1G61390	AT1G61390	1:22650337-22654395	1.01391	0.476543	-1.08925	down	0.00060808	0.0030843	S-locus lectin protein kinase family protein
AT2G40610	EXPA8	2:16948862-16950557	6.57968	0.868703	-2.92108	down	6.66134e-16	2.18911e-14	expansin A8
AT1G73870	COL7	1:27779165-27780676	2.81833	1.13883	-1.30729	down	0.000187275	0.0011089	B-box type zinc finger protein with CCT domain
AT4G21170	AT4G21170	4:11284146-11288754	4.04196	1.94076	-1.05843	down	0.00014319	0.000874812	Tetratricopeptide repeat (TPR)-like superfamily protein
AT3G48720	AT3G48720	3:18046322-18049463	13.1584	5.73417	-1.19833	down	3.94894e-09	5.90746e-08	HXXXD-type acyl-transferase family protein
AT1G24148	AT1G24148	1:8544249-8545551	3.12955	0.72547	-2.10897	down	1.9386e-06	1.89081e-05	unknown protein
AT3G59400	GUN4	3:21948716-21949710	165.728	70.9676	-1.22359	down	1.03095e-12	2.43403e-11	enzyme binding
AT3G45210	AT3G45210	3:16557272-16557970	19.5473	7.09637	-1.46181	down	3.07803e-09	4.66628e-08	Protein of unknown function, DUF584
AT3G15250	AT3G15250	3:5136261-5137195	0.887176	0.219804	-2.013	down	0.0042115	0.0161417	unknown protein
AT4G16880	AT4G16880	4:9496184-9497313	8.15706	1.43522	-2.50677	down	2.5735e-13	6.43374e-12	Leucine-rich repeat (LRR) family protein
AT4G32270	AT4G32270	4:15574867-15576543	8.82636	4.0978	-1.10697	down	1.94325e-05	0.000150833	Ubiquitin-like superfamily protein
AT5G56860	GATA21	5:22989264-22991467	19.6954	6.44785	-1.61097	down	0	0	GATA type zinc finger transcription factor family protein
AT1G78970	LUP1	1:29703061-29711421	6.82017	1.64525	-2.0515	down	0	0	lupeol synthase 1
AT5G20740	AT5G20740	5:7025685-7026532	12.9792	6.45039	-1.00875	down	4.57593e-05	0.000321166	Plant invertase/pectin methylesterase inhibitor superfamily protein
AT5G23420	HMGB7	5:7888512-7890180	46.488	21.9428	-1.08311	down	7.19421e-10	1.20743e-08	high-mobility group box 6
AT4G02420	LECRK44	4:1064362-1066372	1.50927	0.681164	-1.14778	down	0.00202236	0.00871705	Concanavalin A-like lectin protein kinase family protein
AT3G44450	AT3G44450	3:16074095-16074678	15.3196	4.06173	-1.91521	down	2.88867e-10	5.1674e-09	unknown protein
AT3G01260	AT3G01260	3:80175-82005	2.67911	0.212425	-3.65673	down	5.62163e-10	9.57661e-09	Galactose mutarotase-like superfamily protein
AT5G61660	AT5G61660	5:24779214-24779930	7.10572	2.15222	-1.72316	down	1.50845e-06	1.50513e-05	glycine-rich protein
AT5G65320	BHLH99	5:26107168-26108726	2.53111	0.652709	-1.95526	down	3.92649e-06	3.57312e-05	basic helix-loop-helix (bHLH) DNA-binding superfamily protein
AT1G12980	ESR1	1:4429717-4430965	1.22005	0.524673	-1.21744	down	0.0133902	0.0416846	Integrase-type DNA-binding superfamily protein
AT5G47610	ATL79	5:19301187-19301913	18.6806	4.46073	-2.06619	down	2.42029e-14	6.76452e-13	RING/U-box superfamily protein
AT1G72030	AT1G72030	1:27110864-27114342	9.50117	4.15801	-1.19221	down	1.87612e-05	0.000146012	Acyl-CoA N-acyltransferases (NAT) superfamily protein
AT3G23050	IAA7	3:8194678-8197153	110.886	45.1459	-1.29641	down	0	0	indole-3-acetic acid 7
AT5G52860	ABCG8	5:21419775-21421567	13.0119	6.442	-1.01425	down	7.68376e-07	8.09078e-06	ABC-2 type transporter family protein
AT1G55380	AT1G55380	1:20676621-20678607	1.08265	0.336722	-1.68494	down	0.000368028	0.00198796	Cysteine/Histidine-rich C1 domain family protein
AT5G46330	FLS2	5:18791735-18795546	17.3116	8.53179	-1.02082	down	1.76639e-09	2.77274e-08	Leucine-rich receptor-like protein kinase family protein
AT3G15680	AT3G15680	3:5315000-5316466	30.7626	14.5649	-1.07868	down	3.69992e-08	4.85109e-07	Ran BP2/NZF zinc finger-like superfamily protein
AT3G18200	AT3G18200	3:6234305-6236091	9.11135	3.50968	-1.37633	down	6.70724e-08	8.4306e-07	nodulin MtN21 /EamA-like transporter family protein
AT5G07610	AT5G07610	5:2406067-2407330	6.81757	3.3293	-1.03404	down	9.653e-05	0.000624182	F-box family protein
AT4G20000	AT4G20000	4:10838309-10839142	2.44881	0.843223	-1.5381	down	0.000924461	0.00443093	VQ motif-containing protein
AT4G24780	AT4G24780	4:12770330-12772479	32.2722	14.6744	-1.13699	down	2.17138e-10	3.9361e-09	Pectin lyase-like superfamily protein
AT1G56430	NAS4	1:21136943-21138087	48.2049	11.5038	-2.06707	down	0	0	nicotianamine synthase 4
AT5G08640	FLS1	5:2803956-2805606	94.3505	33.0585	-1.51301	down	0	0	flavonol synthase 1
AT4G27730	OPT6	4:13831037-13836578	25.0789	10.6579	-1.23455	down	1.10312e-12	2.59239e-11	oligopeptide transporter 1
AT5G47360	AT5G47360	5:19212688-19215878	2.63422	1.01881	-1.37048	down	0.000268322	0.00151484	Tetratricopeptide repeat (TPR)-like superfamily protein
AT1G29490	SAUR68	1:10319743-10320402	0.395159	0	-1.79769e+308	down	0.0128916	0.0404414	SAUR-like auxin-responsive protein family
AT3G62760	GSTF13	3:23217424-23218246	2.60831	0.99785	-1.38622	down	0.00400828	0.0154998	Glutathione S-transferase family protein
AT1G60680	AGD2	1:22343654-22349297	20.7573	8.86075	-1.22812	down	4.40546e-10	7.59402e-09	NAD(P)-linked oxidoreductase superfamily protein
AT2G46790	APRR9	2:19232648-19235087	4.08413	1.54728	-1.4003	down	2.23551e-10	4.04517e-09	pseudo-response regulator 9
AT5G62210	AT5G62210	5:24986326-24987489	28.0689	10.6333	-1.40038	down	2.28768e-11	4.68457e-10	Embryo-specific protein 3, (ATS3)
AT1G63230	AT1G63230	1:23450653-23452311	1.43488	0.554447	-1.37181	down	0.0020443	0.00880048	Tetratricopeptide repeat (TPR)-like superfamily protein
AT5G44670	AT5G44670	5:18018904-18021385	7.22577	3.30506	-1.12847	down	8.10606e-07	8.47849e-06	Domain of unknown function (DUF23)
AT4G08685	SAH7	4:5550428-5553151	37.8167	17.4098	-1.11913	down	2.1037e-08	2.84425e-07	Pollen Ole e 1 allergen and extensin family protein
AT1G51080	AT1G51080	1:18927876-18930752	10.5497	4.862	-1.11759	down	7.16934e-06	6.16872e-05	unknown protein
AT1G45616	AtRLP6	1:17183549-17186534	3.72304	1.84516	-1.01273	down	3.02543e-05	0.000223345	receptor like protein 6
AT1G52700	AT1G52700	1:19631125-19633440	6.06758	2.76546	-1.1336	down	0.000428921	0.00228004	alpha/beta-Hydrolases superfamily protein
AT3G28070	AT3G28070	3:10447921-10451034	6.16409	1.87888	-1.71402	down	8.74855e-10	1.44108e-08	nodulin MtN21 /EamA-like transporter family protein
AT4G11890	CRK45	4:7147864-7149921	2.82851	1.18331	-1.25721	down	8.89481e-05	0.000579756	Protein kinase superfamily protein
AT1G29440	SAUR63	1:10304506-10305108	6.52111	0.586907	-3.47391	down	1.14109e-08	1.59792e-07	SAUR-like auxin-responsive protein family
AT5G03760	CSLA9	5:985674-990549	34.7604	11.7009	-1.57082	down	0	0	Nucleotide-diphospho-sugar transferases superfamily protein
AT5G04630	CYP77A9	5:1330577-1332107	0.56444	0.104561	-2.43248	down	0.00591298	0.0214605	cytochrome P450, family 77, subfamily A, polypeptide 9
AT1G03340	AT1G03340	1:819661-821317	1.92685	0.915095	-1.07425	down	0.00727691	0.0254492	unknown protein
AT1G08090	NRT2.1	1:2524075-2526164	5.56108	1.36259	-2.02901	down	8.8396e-13	2.09915e-11	nitrate transporter 2:1
AT2G36430	AT2G36430	2:15290203-15291763	2.81751	1.09438	-1.3643	down	3.78076e-05	0.000271434	Plant protein of unknown function (DUF247)
AT3G46370	AT3G46370	3:17051954-17055514	0.574968	0.17265	-1.73563	down	0.00284345	0.01166	Leucine-rich repeat protein kinase family protein
AT4G33720	AT4G33720	4:16182751-16183533	2.43541	0.586128	-2.05488	down	0.000112777	0.000713388	CAP (Cysteine-rich secretory proteins, Antigen 5, and Pathogenesis-related 1 protein) superfamily protein
AT4G23340	AT4G23340	4:12195452-12196793	0.799309	0.181836	-2.13611	down	0.00729924	0.0255098	2-oxoglutarate (2OG) and Fe(II)-dependent oxygenase superfamily protein
AT5G16530	PIN8	5:5400734-5402626	1.76007	0.200125	-3.13667	down	6.52913e-05	0.000441523	Auxin efflux carrier family protein
AT1G74200	AtRLP16	1:27906908-27909358	1.26453	0.594115	-1.08979	down	0.00310168	0.0124796	receptor like protein 16
AT1G68810	BHLH30	1:25861122-25863120	11.0628	4.02995	-1.45688	down	1.63612e-10	3.0141e-09	basic helix-loop-helix (bHLH) DNA-binding superfamily protein
AT4G21705	AT4G21705	4:11532970-11534847	8.45411	4.01917	-1.07275	down	2.33811e-06	2.24078e-05	Tetratricopeptide repeat (TPR)-like superfamily protein
AT3G47350	HSD2	3:17446817-17449703	1.72747	0.769605	-1.16647	down	0.0148553	0.0453314	hydroxysteroid dehydrogenase 2
AT4G02485	AT4G02485	4:1092680-1094597	4.33404	1.89932	-1.19023	down	0.00088151	0.0042551	2-oxoglutarate (2OG) and Fe(II)-dependent oxygenase superfamily protein
AT1G28670	ARAB-1	1:10074506-10076344	33.1432	15.8492	-1.0643	down	3.26503e-09	4.92414e-08	GDSL-like Lipase/Acylhydrolase superfamily protein
AT4G14650	AT4G14650	4:8400573-8402911	2.48295	1.06183	-1.22551	down	4.92823e-05	0.000343174	unknown protein
AT1G12460	AT1G12460	1:4247248-4250630	6.47642	2.63063	-1.29979	down	1.12258e-09	1.81961e-08	Leucine-rich repeat protein kinase family protein
AT2G34150	SCAR1	2:14419294-14423478	3.6512	1.70037	-1.10253	down	1.39106e-06	1.39965e-05	SCAR family protein
AT4G28250	EXPB3	4:14000037-14002069	35.7268	13.9192	-1.35993	down	2.03171e-13	5.12962e-12	expansin B3
AT5G46600	ALMT13	5:18907670-18910838	0.853406	0.253558	-1.75091	down	0.000754625	0.0037283	Aluminium activated malate transporter family protein
AT3G59900	ARGOS	3:22129725-22130464	47.9543	21.6599	-1.14663	down	1.36211e-09	2.18184e-08	auxin-regulated gene involved in organ size
AT1G09932	AT1G09932	1:3230449-3233109	8.00585	3.46225	-1.20934	down	1.94313e-06	1.89432e-05	Phosphoglycerate mutase family protein
AT4G35720	AT4G35720	4:16927971-16929170	6.76539	1.10282	-2.61698	down	2.4647e-14	6.8792e-13	Arabidopsis protein of unknown function (DUF241)
AT5G25010	AT5G25010	5:8616008-8616869	4.36527	1.63666	-1.41532	down	8.08785e-05	0.000532956	Protein of unknown function (DUF1336)
AT4G37925	NDHM	4:17830561-17831554	21.414	8.98529	-1.25292	down	6.89215e-09	9.95234e-08	subunit NDH-M of NAD(P)H:plastoquinone dehydrogenase complex
AT1G62590	AT1G62590	1:23173332-23179248	4.11897	1.9873	-1.05148	down	5.59659e-05	0.000383683	pentatricopeptide (PPR) repeat-containing protein
AT1G51060	HTA10	1:18926875-18927646	169.124	84.044	-1.00886	down	1.69184e-09	2.66599e-08	histone H2A 10
AT3G18870	AT3G18870	3:6501667-6509343	8.39063	3.8983	-1.10593	down	4.25087e-05	0.000300525	Mitochondrial transcription termination factor family protein
AT4G13770	CYP83A1	4:7990484-7992311	50.5143	22.9422	-1.13868	down	1.39025e-10	2.57513e-09	cytochrome P450, family 83, subfamily A, polypeptide 1
AT3G28540	AT3G28540	3:10694443-10696123	2.44444	0.638772	-1.93613	down	3.66499e-07	4.07833e-06	P-loop containing nucleoside triphosphate hydrolases superfamily protein
AT3G62280	AT3G62280	3:23049422-23051152	2.93529	0.82524	-1.83062	down	7.48961e-06	6.41693e-05	GDSL-like Lipase/Acylhydrolase superfamily protein
AT5G20640	AT5G20640	5:6984239-6986037	2.11882	0.213529	-3.31076	down	3.69744e-06	3.37978e-05	Protein of unknown function (DUF567)
AT4G14103	AT4G14103	4:8126914-8129676	1.57621	0.677518	-1.21813	down	0.00508407	0.0189444	F-box/RNI-like superfamily protein
AT2G41170	AT2G41170	2:17159103-17161136	15.2036	7.09093	-1.10036	down	3.38653e-08	4.44305e-07	F-box family protein
AT5G56850	AT5G56850	5:22985192-22988013	16.5692	8.09865	-1.03275	down	0	0	unknown protein
AT4G10380	NIP5-1	4:6431235-6434822	18.8034	8.53529	-1.13948	down	6.04518e-09	8.77283e-08	NOD26-like intrinsic protein 5
AT2G21220	AT2G21220	2:9089325-9089813	4.85412	2.12916	-1.18892	down	0.00905903	0.0304182	SAUR-like auxin-responsive protein family
AT1G49975	AT1G49975	1:18504801-18505597	37.0166	15.496	-1.25627	down	4.65217e-09	6.89367e-08	INVOLVED IN: photosynthesis
AT5G07690	MYB29	5:2446763-2448543	5.63749	2.60575	-1.11336	down	2.00145e-05	0.000154585	myb domain protein 29
AT3G28580	AT3G28580	3:10715622-10717329	1.22592	0.595883	-1.04077	down	0.0100635	0.0331006	P-loop containing nucleoside triphosphate hydrolases superfamily protein
AT3G09450	AT3G09450	3:2907547-2910091	1.56462	0.107627	-3.8617	down	1.84903e-08	2.51669e-07	CONTAINS InterPro DOMAIN/s: Fusaric acid resistance protein, conserved region (InterPro:IPR006726)
AT5G57930	APO2	5:23454603-23456493	63.336	31.3762	-1.01336	down	3.23521e-10	5.72199e-09	Arabidopsis thaliana protein of unknown function (DUF794)
AT5G54230	MYB49	5:22016249-22017933	2.77789	1.15582	-1.26507	down	0.000452816	0.00239019	myb domain protein 49
AT1G61255	AT1G61255	1:22589150-22589691	16.9445	3.23682	-2.38817	down	2.2895e-12	5.20632e-11	BEST Arabidopsis thaliana protein match is: glycine-rich protein (TAIR:AT4G21620.2)
AT1G01580	FRO2	1:209394-213041	8.83752	0.937198	-3.23722	down	0	0	ferric reduction oxidase 2
AT1G15260	AT1G15260	1:5249759-5250573	22.7642	5.81357	-1.96927	down	2.22045e-16	7.54026e-15	unknown protein
AT5G59350	AT5G59350	5:23940781-23942213	7.88532	3.90063	-1.01546	down	2.60077e-05	0.000194533	unknown protein
AT5G44010	AT5G44010	5:17706964-17709199	3.23578	1.55039	-1.06148	down	0.00142548	0.0064314	unknown protein
AT1G11150	AT1G11150	1:3728970-3731624	2.03791	0.701236	-1.53911	down	1.87877e-06	1.84126e-05	transposable element gene
AT3G07000	AT3G07000	3:2209411-2211307	2.29084	0.926906	-1.30538	down	0.000105672	0.000674733	Cysteine/Histidine-rich C1 domain family protein
AT4G26542	AT4G26542	4:13394521-13398112	13.548	6.32491	-1.09896	down	9.73006e-09	1.37961e-07	Potential natural antisense gene, locus overlaps with AT4G26540
AT4G12900	AT4G12900	4:7548819-7549974	8.11344	2.94094	-1.46404	down	9.90724e-06	8.25266e-05	Gamma interferon responsive lysosomal thiol (GILT) reductase family protein
AT1G05420	OFP12	1:1590072-1590753	3.06573	0.741114	-2.04846	down	0.000125656	0.000781516	ovate family protein 12
AT5G46570	BSK2	5:18894401-18897406	12.8189	5.99414	-1.09665	down	2.79028e-08	3.71339e-07	BR-signaling kinase 2
AT5G23730	RUP2	5:8005233-8006630	10.2421	4.76851	-1.10291	down	2.30768e-06	2.21475e-05	Transducin/WD40 repeat-like superfamily protein
AT5G43740	AT5G43740	5:17564737-17568802	2.79829	1.2108	-1.20859	down	3.60798e-06	3.30691e-05	Disease resistance protein (CC-NBS-LRR class) family
AT5G65420	CYCD4-1	5:26141469-26143993	4.28511	2.08066	-1.04229	down	0.000521907	0.00269963	CYCLIN D4
AT4G14780	AT4G14780	4:8492831-8494591	1.04674	0.210075	-2.31692	down	0.000386343	0.00207705	Protein kinase superfamily protein
AT1G64390	AtGH9C2	1:23911118-23915229	52.3267	16.788	-1.64012	down	0	0	glycosyl hydrolase 9C2
AT5G37440	AT5G37440	5:14844358-14845560	3.39855	1.55867	-1.1246	down	0.000967149	0.00461059	Chaperone DnaJ-domain superfamily protein
AT1G21250	WAK1	1:7439265-7442113	6.06949	2.69448	-1.17157	down	1.54556e-07	1.82874e-06	cell wall-associated kinase
AT4G01740	AT4G01740	4:753421-755456	1.57955	0.420783	-1.90836	down	1.22932e-05	0.00010031	Cysteine/Histidine-rich C1 domain family protein
AT5G46740	UBP21	5:18965270-18968742	12.0616	5.9155	-1.02784	down	6.77048e-08	8.49437e-07	ubiquitin-specific protease 21
AT5G18080	SAUR24	5:5983839-5984112	1.81393	0	-1.79769e+308	down	0.0125595	0.0395959	SAUR-like auxin-responsive protein family
AT3G45070	SOT5	3:16486282-16487349	9.02687	4.14509	-1.12282	down	1.84456e-05	0.000144085	P-loop containing nucleoside triphosphate hydrolases superfamily protein
AT4G26150	GATA22	4:13253209-13254904	17.3322	3.9577	-2.13072	down	0	0	cytokinin-responsive gata factor 1
AT4G19690	IRT1	4:10707425-10709015	48.7998	5.75539	-3.08389	down	0	0	iron-regulated transporter 1
AT1G13250	GATL3	1:4528622-4530063	14.6355	4.61904	-1.6638	down	9.14824e-14	2.41132e-12	galacturonosyltransferase-like 3
AT1G22160	AT1G22160	1:7823148-7823971	1.82371	0.77444	-1.23565	down	0.0162283	0.0487832	Protein of unknown function (DUF581)
AT5G40060	AT5G40060	5:16034575-16039096	1.80119	0.823216	-1.12961	down	6.97864e-05	0.000467729	Disease resistance protein (NBS-LRR class) family
AT5G15010	AT5G15010	5:4857170-4858959	3.93746	1.93365	-1.02594	down	0.000287991	0.00160806	Tetratricopeptide repeat (TPR)-like superfamily protein
AT4G23230	CRK15	4:12157568-12160270	0.541712	0.0651472	-3.05575	down	0.00100915	0.00478282	cysteine-rich RLK (RECEPTOR-like protein kinase) 15
AT3G09160	AT3G09160	3:2805778-2807055	2.38114	1.0908	-1.12627	down	0.0115089	0.0369015	RNA-binding (RRM/RBD/RNP motifs) family protein
AT3G15115	AT3G15115	3:5085991-5087489	4.40815	2.0822	-1.08206	down	0.000156249	0.000944678	unknown protein
AT1G27140	GSTU14	1:9427857-9428716	2.52666	1.10438	-1.194	down	0.00863619	0.0292442	glutathione S-transferase tau 14
AT3G14740	AT3G14740	3:4949384-4953423	11.5746	4.36867	-1.4057	down	1.52545e-13	3.90956e-12	RING/FYVE/PHD zinc finger superfamily protein
AT1G20010	TUBB5	1:6937794-6940582	136.771	62.0465	-1.14034	down	1.74403e-11	3.61491e-10	tubulin beta-5 chain
AT4G38530	PLC3	4:18020673-18025287	1.81526	0.854644	-1.08678	down	0.00169025	0.00745107	phospholipase C1
AT2G21050	LAX2	2:9034089-9036636	11.5554	5.32397	-1.118	down	1.38203e-07	1.64672e-06	like AUXIN RESISTANT 2
AT1G16850	AT1G16850	1:5764806-5765651	14.113	6.72466	-1.06949	down	1.46718e-05	0.000117831	unknown protein
AT1G04240	IAA3	1:1128187-1129551	17.21	3.11727	-2.46489	down	0	0	AUX/IAA transcriptional regulator family protein
AT4G03400	DFL2	4:1497535-1499865	34.6388	14.1949	-1.28701	down	1.03917e-13	2.71798e-12	Auxin-responsive GH3 family protein
AT2G29660	AT2G29660	2:12678889-12680667	13.4812	5.385	-1.32392	down	1.14381e-10	2.14201e-09	zinc finger (C2H2 type) family protein
AT1G02800	CEL2	1:613215-616191	2.04731	0.728372	-1.49098	down	5.29515e-05	0.000365297	cellulase 2
AT3G46320	AT3G46320	3:17019910-17020428	45.2216	18.913	-1.25764	down	6.08753e-09	8.82801e-08	Histone superfamily protein
AT2G45560	CYP76C1	2:18776051-18778510	11.9361	3.86472	-1.6269	down	0	0	cytochrome P450, family 76, subfamily C, polypeptide 1
AT5G25020	AT5G25020	5:8618566-8619465	1.44338	0.364631	-1.98494	down	0.00275254	0.0113391	Protein of unknown function (DUF1336)
AT4G23490	AT4G23490	4:12251430-12254270	8.84814	4.05522	-1.12559	down	1.61096e-07	1.8984e-06	Protein of unknown function (DUF604)
AT1G69530	EXPA1	1:26141835-26143500	148.065	59.5145	-1.31492	down	0	0	expansin A1
AT3G60290	AT3G60290	3:22282626-22284556	4.25577	1.93134	-1.13982	down	0.000189546	0.00111989	2-oxoglutarate (2OG) and Fe(II)-dependent oxygenase superfamily protein
AT1G54660	AT1G54660	1:20408412-20411449	4.28418	1.08821	-1.97707	down	7.68274e-14	2.0489e-12	pseudogene, similar to vetispiradiene synthase, blastp match of 54% identity and 3.0e-79 P-value to GP
AT5G59130	AT5G59130	5:23870097-23873720	1.74369	0.675723	-1.36764	down	2.53108e-06	2.41098e-05	Subtilase family protein
AT3G25130	AT3G25130	3:9152403-9153871	3.57164	0.858873	-2.05607	down	3.32167e-09	5.00585e-08	unknown protein
AT3G47380	AT3G47380	3:17457794-17458570	17.9444	7.37151	-1.28351	down	1.41488e-07	1.67997e-06	Plant invertase/pectin methylesterase inhibitor superfamily protein
AT4G18501	AT4G18501	4:10209147-10209733	2.95317	0.453449	-2.70325	down	0.000241629	0.00138292	unknown protein
AT5G57970	AT5G57970	5:23466717-23469015	4.8402	2.35043	-1.04214	down	6.50729e-05	0.000440339	DNA glycosylase superfamily protein
AT1G49210	ATL76	1:18201888-18202764	1.68409	0.462967	-1.86299	down	0.00226261	0.00958034	RING/U-box superfamily protein
AT3G45600	TET3	3:16732592-16735951	16.967	8.31514	-1.02892	down	1.79716e-06	1.76723e-05	tetraspanin3
AT1G64250	AT1G64250	1:23840887-23843251	0.899781	0.354751	-1.34277	down	0.00185306	0.00807273	transposable element gene
AT5G64630	FAS2	5:25833173-25836384	6.82292	2.52968	-1.43143	down	6.99663e-13	1.6732e-11	Transducin/WD40 repeat-like superfamily protein
AT2G05070	LHCB2.2	2:1799233-1800392	432.653	188.804	-1.19632	down	7.79565e-10	1.29981e-08	photosystem II light harvesting complex gene 2.2
AT5G52780	AT5G52780	5:21390872-21391474	30.0617	9.28047	-1.69566	down	4.96936e-13	1.20824e-11	Protein of unknown function (DUF3464)
AT4G24700	AT4G24700	4:12744621-12745313	4.59543	1.08515	-2.08231	down	2.40572e-06	2.30125e-05	unknown protein
AT1G66540	AT1G66540	1:24824458-24826670	3.37338	1.38423	-1.28511	down	2.21783e-05	0.000169118	Cytochrome P450 superfamily protein
AT3G18710	PUB29	3:6434082-6435561	3.16977	1.46422	-1.11425	down	0.000537717	0.00277016	plant U-box 29
AT4G03060	AOP2	4:1351979-1353854	3.66923	1.12059	-1.71122	down	5.38034e-06	4.75388e-05	AOP2 (ALKENYL HYDROXALKYL PRODUCING 2)
AT5G12010	AT5G12010	5:3877811-3879539	32.5439	15.6082	-1.06009	down	1.34611e-09	2.15961e-08	unknown protein
AT1G58170	DIR19	1:21536127-21536836	12.3043	5.98591	-1.03951	down	4.49045e-05	0.00031582	Disease resistance-responsive (dirigent-like protein) family protein
AT4G30845	AT4G30845	4:15019876-15022445	4.75788	2.17976	-1.12615	down	0.00695062	0.0244719	unknown protein
AT5G02350	AT5G02350	5:495310-497266	1.46281	0.514413	-1.50775	down	0.000261518	0.00148133	Cysteine/Histidine-rich C1 domain family protein
AT5G42860	AT5G42860	5:17183065-17184916	14.4789	6.81364	-1.08746	down	4.11283e-07	4.53212e-06	unknown protein
AT1G58590	AT1G58590	1:21742943-21743891	3.39487	1.20416	-1.49533	down	0.0051587	0.0191764	other RNA
AT5G15770	GNA1	5:5144092-5144542	8.93757	3.28228	-1.44518	down	0.000167699	0.00100674	glucose-6-phosphate acetyltransferase 1
AT4G30250	AT4G30250	4:14811261-14812821	2.76063	1.00137	-1.46302	down	1.66138e-05	0.000131715	P-loop containing nucleoside triphosphate hydrolases superfamily protein
AT4G30020	AT4G30020	4:14677284-14681956	31.7175	14.6001	-1.1193	down	2.99951e-11	6.0751e-10	PA-domain containing subtilase family protein
AT1G72600	AT1G72600	1:27338124-27340328	3.17538	1.1412	-1.47637	down	0.000100617	0.000646713	hydroxyproline-rich glycoprotein family protein
AT4G23810	WRKY53	4:12390166-12393982	6.06102	1.56199	-1.95618	down	4.34741e-12	9.626e-11	WRKY family transcription factor
AT4G10370	AT4G10370	4:6423576-6425661	0.98347	0.290699	-1.75835	down	0.0002801	0.00156959	Cysteine/Histidine-rich C1 domain family protein
AT1G72240	AT1G72240	1:27190178-27190749	1.54359	0.239227	-2.68983	down	0.00585581	0.0213128	unknown protein
AT2G33790	AGP30	2:14293560-14295271	41.0649	18.241	-1.17072	down	1.15386e-10	2.15885e-09	arabinogalactan protein 30
AT4G38560	AT4G38560	4:18029195-18033741	1.66608	0.514833	-1.69428	down	1.81948e-06	1.78746e-05	Arabidopsis phospholipase-like protein (PEARLI 4) family
AT3G02380	COL2	3:487235-488693	19.0082	6.88541	-1.465	down	1.33005e-12	3.08302e-11	CONSTANS-like 2
AT3G10720	PME25	3:3354446-3357614	44.0172	21.9833	-1.00166	down	2.42017e-09	3.71878e-08	Plant invertase/pectin methylesterase inhibitor superfamily
AT1G14430	AT1G14430	1:4934119-4936100	3.37312	1.49495	-1.17399	down	4.30254e-05	0.000303652	glyoxal oxidase-related protein
AT3G62630	AT3G62630	3:23163746-23165195	19.4733	9.14104	-1.09107	down	1.52652e-08	2.09871e-07	Protein of unknown function (DUF1645)
AT5G51920	AT5G51920	5:21097105-21098959	2.14443	0.896333	-1.25849	down	0.000269298	0.00151977	Pyridoxal phosphate (PLP)-dependent transferases superfamily protein
AT3G52740	AT3G52740	3:19546373-19546964	25.2551	7.83092	-1.68932	down	8.92952e-12	1.91515e-10	unknown protein
AT1G19340	AT1G19340	1:6684750-6687116	2.87665	1.07312	-1.42257	down	2.54693e-05	0.000191349	Methyltransferase MT-A70 family protein
AT3G06890	AT3G06890	3:2176855-2177586	3.52153	1.64641	-1.09688	down	0.00841974	0.0286254	unknown protein
AT5G36800	AT5G36800	5:14484564-14485409	11.8951	4.60611	-1.36875	down	4.5364e-07	4.95068e-06	unknown protein
AT3G58850	PAR2	3:21759351-21759942	5.71715	2.65805	-1.10493	down	0.00405588	0.0156512	phy rapidly regulated 2
AT4G00165	AT4G00165	4:69272-69884	34.6474	9.61167	-1.84989	down	0	0	Bifunctional inhibitor/lipid-transfer protein/seed storage 2S albumin superfamily protein
AT1G13480	AT1G13480	1:4622633-4624070	1.92726	0.881252	-1.12892	down	0.0044475	0.0169284	Protein of unknown function (DUF1262)
AT5G02270	ABCI20	5:467107-469110	62.9431	28.889	-1.12353	down	3.49942e-13	8.66352e-12	non-intrinsic ABC protein 9
AT1G53035	AT1G53035	1:19761699-19762551	14.3812	5.49884	-1.38698	down	7.46541e-08	9.29186e-07	unknown protein
AT3G04140	AT3G04140	3:1086876-1089229	3.87307	1.10972	-1.80328	down	4.53545e-10	7.7983e-09	Ankyrin repeat family protein
AT4G19590	AT4G19590	4:10671198-10672290	1.0286	0.382223	-1.42819	down	0.00452974	0.0171805	Chaperone DnaJ-domain superfamily protein
AT5G57770	AT5G57770	5:23400714-23403130	6.64966	2.50467	-1.40866	down	4.90084e-08	6.28807e-07	Plant protein of unknown function (DUF828) with plant pleckstrin homology-like region
AT3G21390	AT3G21390	3:7531401-7534544	10.7398	4.63553	-1.21216	down	2.9719e-07	3.36216e-06	Mitochondrial substrate carrier family protein
AT1G01370	HTR12	1:143563-145684	6.83339	3.40011	-1.00702	down	2.92133e-05	0.000216366	Histone superfamily protein
AT5G03570	IREG2	5:903755-906664	1.30227	0.564499	-1.20599	down	0.00778961	0.0268414	iron regulated 2
AT3G49980	AT3G49980	3:18530328-18531477	1.3031	0.125127	-3.38048	down	0.000283744	0.00158652	F-box and associated interaction domains-containing protein
AT1G27670	AT1G27670	1:9627571-9628496	2.54919	1.20585	-1.07998	down	0.00968729	0.0321568	unknown protein
AT2G25680	MOT1	2:10933060-10934551	5.30636	1.77199	-1.58235	down	1.59574e-07	1.88482e-06	molybdate transporter 1
AT3G12610	DRT100	3:4006398-4007807	36.3413	12.1373	-1.58216	down	0	0	Leucine-rich repeat (LRR) family protein
AT3G60900	FLA10	3:22499359-22501239	6.06568	2.9217	-1.05386	down	1.50698e-05	0.000120789	FASCICLIN-like arabinogalactan-protein 10
AT1G20870	IDM3	1:7259101-7260775	2.7539	1.02086	-1.43169	down	1.86135e-05	0.000145084	HSP20-like chaperones superfamily protein
AT4G27720	AT4G27720	4:13831037-13836578	45.1814	20.8822	-1.11346	down	4.27391e-11	8.47092e-10	Major facilitator superfamily protein
AT3G08700	UBC12	3:2643481-2644545	4.26309	1.669	-1.35291	down	0.00782338	0.026935	ubiquitin-conjugating enzyme 12
AT1G17700	PRA1F1	1:6089516-6090323	5.46196	1.46145	-1.90202	down	1.39689e-06	1.40413e-05	prenylated RAB acceptor 1.F1
AT5G66270	AT5G66270	5:26473232-26475783	2.77943	0.939747	-1.56445	down	1.19634e-06	1.21271e-05	Zinc finger C-x8-C-x5-C-x3-H type family protein
AT3G23810	SAHH2	3:8587663-8589713	517.985	222.716	-1.2177	down	1.23448e-09	1.98835e-08	S-adenosyl-l-homocysteine (SAH) hydrolase 2
AT1G62870	AT1G62870	1:23284011-23286760	2.61914	0.968789	-1.43484	down	7.46662e-07	7.87027e-06	unknown protein
AT3G25905	CLE27	3:9486167-9486771	1.69197	0.381641	-2.14841	down	0.00530344	0.0196326	CLAVATA3/ESR-RELATED 27
AT1G20190	EXPA11	1:6998488-6999817	18.1415	3.95537	-2.19741	down	0	0	expansin 11
AT1G17870	EGY3	1:6149300-6152222	4.81275	2.35763	-1.02952	down	0.000103615	0.000663674	ethylene-dependent gravitropism-deficient and yellow-green-like 3
AT5G66520	PCMP-H61	5:26551878-26553741	2.81209	1.14152	-1.30069	down	2.86287e-05	0.000212577	Tetratricopeptide repeat (TPR)-like superfamily protein
AT1G11460	AT1G11460	1:3857004-3859268	1.061	0.164583	-2.68854	down	0.00155284	0.00692927	nodulin MtN21 /EamA-like transporter family protein
AT1G12010	AT1G12010	1:4056206-4057933	8.40638	2.50488	-1.74674	down	6.939e-11	1.33885e-09	2-oxoglutarate (2OG) and Fe(II)-dependent oxygenase superfamily protein
AT2G19650	AT2G19650	2:8493474-8495823	4.50745	1.64047	-1.4582	down	8.93701e-09	1.2707e-07	Cysteine/Histidine-rich C1 domain family protein
AT5G07450	CYCU4-2	5:2358351-2359308	1.744	0.549621	-1.66589	down	0.00507973	0.0189323	cyclin p4
AT5G64620	C/VIF2	5:25831833-25832502	51.837	23.1293	-1.16426	down	9.43943e-10	1.54357e-08	cell wall / vacuolar inhibitor of fructosidase 2
AT4G17770	TPS5	4:9876237-9880254	13.5811	5.62425	-1.27187	down	4.32521e-12	9.58935e-11	trehalose phosphatase/synthase 5
AT1G74670	GASA6	1:28053285-28054149	57.9265	10.7918	-2.42429	down	0	0	Gibberellin-regulated family protein
AT5G15160	PRE2	5:4921265-4922648	7.40547	2.2216	-1.73699	down	3.37998e-06	3.12322e-05	BANQUO 2
AT1G01420	UGT72B3	1:154491-156011	8.20181	1.65456	-2.3095	down	4.44089e-16	1.4809e-14	UDP-glucosyl transferase 72B3
AT1G02970	WEE1	1:673305-676378	3.17576	1.49625	-1.08575	down	0.000241353	0.00138173	WEE1 kinase homolog
AT2G28720	AT2G28720	2:12326977-12327678	44.786	12.3827	-1.85473	down	0	0	Histone superfamily protein
AT2G31920	AT2G31920	2:13574031-13576367	0.543006	0.157152	-1.78881	down	0.00939136	0.0313378	Plant protein of unknown function (DUF936)
AT1G55630	AT1G55630	1:20791674-20793564	5.79865	2.37387	-1.28848	down	3.32776e-07	3.72955e-06	Pentatricopeptide repeat (PPR) superfamily protein
AT5G02830	AT5G02830	5:642557-648466	16.2109	7.21368	-1.16815	down	1.0766e-10	2.02547e-09	Tetratricopeptide repeat (TPR)-like superfamily protein
AT2G24762	GDU4	2:10559383-10560175	22.6576	9.16459	-1.30585	down	1.20014e-08	1.67143e-07	glutamine dumper 4
AT4G02330	PME41	4:1032412-1035037	26.3811	10.1851	-1.37304	down	1.09468e-13	2.84854e-12	Plant invertase/pectin methylesterase inhibitor superfamily
AT4G34610	BLH6	4:16530345-16533034	17.915	7.8645	-1.18774	down	0	0	BEL1-like homeodomain 6
AT5G28300	AT5G28300	5:10292650-10295283	48.0415	15.6305	-1.61992	down	0	0	Duplicated homeodomain-like superfamily protein
AT3G29680	AT3G29680	3:11531441-11532825	1.6115	0.6228	-1.37156	down	0.00176956	0.00775633	HXXXD-type acyl-transferase family protein
AT5G45460	AT5G45460	5:18416613-18419481	1.92186	0.725934	-1.40459	down	4.79574e-06	4.29131e-05	unknown protein
AT1G65310	XTH17	1:24257215-24258473	11.8198	5.28361	-1.16161	down	8.74699e-07	9.09285e-06	xyloglucan endotransglucosylase/hydrolase 17
AT5G53980	ATHB-52	5:21914044-21914749	15.1083	7.28222	-1.05289	down	2.42696e-05	0.000183281	homeobox protein 52
AT5G53048	AT5G53048	5:21509860-21513576	2.50876	0.629796	-1.99402	down	4.74235e-05	0.000332046	other RNA
AT1G68130	IDD14	1:25532243-25534586	10.4678	4.40777	-1.24783	down	3.2421e-10	5.72921e-09	indeterminate(ID)-domain 14
AT5G66460	MAN7	5:26538394-26541036	7.46567	2.83761	-1.39559	down	1.36058e-09	2.1811e-08	Glycosyl hydrolase superfamily protein
AT5G01910	AT5G01910	5:357794-358799	7.53739	2.9467	-1.35497	down	1.58207e-06	1.57243e-05	unknown protein
AT2G39700	EXPA4	2:16543831-16545584	59.2966	21.2211	-1.48245	down	0	0	expansin A4
AT1G29460	SAUR65	1:10307506-10308143	2.15355	0.164841	-3.70757	down	0.0145235	0.0445915	SAUR-like auxin-responsive protein family
AT1G05835	AT1G05835	1:1762223-1766281	15.2264	6.75259	-1.17306	down	6.10897e-05	0.000415316	PHD finger protein
AT3G61820	AT3G61820	3:22879803-22881630	46.0729	13.1763	-1.80597	down	0	0	Eukaryotic aspartyl protease family protein
AT1G80340	GA3OX2	1:30200692-30202200	2.98634	0.295771	-3.33583	down	1.04872e-08	1.47669e-07	gibberellin 3-oxidase 2
AT4G37890	EDA40	4:17812735-17815178	1.67355	0.538906	-1.63481	down	5.85988e-06	5.11547e-05	Zinc finger (C3HC4-type RING finger) family protein
AT2G19990	PR-1-LIKE	2:8629983-8630688	2.0687	0.792177	-1.38483	down	0.00665174	0.0235703	pathogenesis-related protein-1-like
AT3G55690	AT3G55690	3:20666971-20668505	12.5621	5.87838	-1.09558	down	1.41081e-06	1.41672e-05	unknown protein
AT5G05810	ATL43	5:1746829-1748255	2.21045	0.764765	-1.53125	down	9.89365e-05	0.00063815	RING/U-box superfamily protein
AT5G40400	AT5G40400	5:16166437-16168841	3.44035	1.71013	-1.00845	down	0.000189716	0.00112042	Pentatricopeptide repeat (PPR) superfamily protein
AT2G13820	AT2G13820	2:5774145-5776289	18.721	8.7336	-1.10001	down	1.97767e-05	0.000153111	Bifunctional inhibitor/lipid-transfer protein/seed storage 2S albumin superfamily protein
AT4G08940	AT4G08940	4:5729191-5732195	8.96926	3.51633	-1.35092	down	6.76127e-08	8.48803e-07	Ubiquitin carboxyl-terminal hydrolase family protein
AT3G28130	AT3G28130	3:10465515-10468911	11.5272	5.48385	-1.07178	down	4.17747e-07	4.59094e-06	nodulin MtN21 /EamA-like transporter family protein
AT3G54260	TBL36	3:20085009-20086763	5.44326	2.0723	-1.39324	down	4.33734e-06	3.92596e-05	TRICHOME BIREFRINGENCE-LIKE 36
AT1G21270	WAK2	1:7444930-7448463	6.21023	1.85943	-1.73978	down	3.47722e-13	8.61902e-12	wall-associated kinase 2
AT1G33440	NPF4.4	1:12127388-12130407	1.63065	0.520398	-1.64776	down	2.18362e-05	0.000166696	Major facilitator superfamily protein
AT5G36120	CCB3	5:14198586-14199243	35.9306	15.1661	-1.24436	down	4.63475e-09	6.87286e-08	cofactor assembly, complex C (B6F)
AT2G28690	AT2G28690	2:12306889-12308628	11.1448	5.07202	-1.13573	down	2.1705e-06	2.09195e-05	Protein of unknown function (DUF1635)
AT2G35350	PLL1	2:14881038-14884116	4.352	2.11959	-1.03789	down	8.7191e-06	7.34402e-05	poltergeist like 1
AT5G55740	CRR21	5:22561940-22564433	10.6482	3.43528	-1.63211	down	4.88498e-15	1.44668e-13	Tetratricopeptide repeat (TPR)-like superfamily protein
AT3G51070	AT3G51070	3:18968742-18972291	0.721156	0.299757	-1.26652	down	0.00182798	0.00797911	S-adenosyl-L-methionine-dependent methyltransferases superfamily protein
AT3G61550	ATL68	3:22776400-22777225	15.9402	7.05749	-1.17545	down	2.00503e-06	1.94721e-05	RING/U-box superfamily protein
AT1G29500	SAUR66	1:10321209-10321864	4.28834	0.5768	-2.89428	down	2.60682e-07	2.96561e-06	SAUR-like auxin-responsive protein family
AT5G23020	MAM3	5:7718120-7721839	76.0602	34.5741	-1.13745	down	4.34517e-10	7.50278e-09	2-isopropylmalate synthase 2
AT3G53650	AT3G53650	3:19889357-19889774	9.86035	4.90048	-1.00871	down	0.00538713	0.0198882	Histone superfamily protein
AT5G50800	SWEET13	5:20665076-20667304	0.887042	0.307474	-1.52854	down	0.015443	0.0467673	Nodulin MtN3 family protein
AT5G22930	AT5G22930	5:7668228-7669315	6.40667	1.57293	-2.02612	down	4.83619e-08	6.20903e-07	Protein of unknown function (DUF1635)
AT1G71760	AT1G71760	1:26989349-26994259	2.09957	0.93691	-1.16411	down	0.00651419	0.0231554	unknown protein
AT1G20720	AT1G20720	1:7185657-7192794	2.70414	1.32348	-1.03083	down	4.10801e-05	0.000291742	RAD3-like DNA-binding helicase protein
AT3G49970	AT3G49970	3:18527215-18529066	3.70444	0.464176	-2.99651	down	4.36762e-12	9.65187e-11	Phototropic-responsive NPH3 family protein
AT4G10600	AT4G10600	4:6547785-6548864	1.96747	0.655946	-1.58469	down	0.0011166	0.00522644	RING/FYVE/PHD zinc finger superfamily protein
AT3G06868	AT3G06868	3:2167729-2169222	3.3455	0.906289	-1.88418	down	1.16844e-07	1.41182e-06	unknown protein
AT5G51950	AT5G51950	5:21104570-21108605	1.70837	0.246149	-2.79502	down	1.86643e-09	2.92527e-08	Glucose-methanol-choline (GMC) oxidoreductase family protein
AT1G49660	CXE5	1:18378696-18379799	110.593	41.1864	-1.42502	down	0	0	carboxyesterase 5
AT2G21830	AT2G21830	2:9303712-9305897	4.45912	1.80501	-1.30475	down	1.55558e-06	1.54987e-05	Cysteine/Histidine-rich C1 domain family protein
AT1G23080	PIN7	1:8180576-8183570	49.1565	14.3389	-1.77744	down	0	0	Auxin efflux carrier family protein
AT5G20885	AT5G20885	5:7083964-7084734	18.2685	8.69018	-1.0719	down	4.88742e-06	4.36186e-05	RING/U-box superfamily protein
AT3G27640	AT3G27640	3:10232247-10235621	4.38239	2.14622	-1.02992	down	0.000112048	0.000709442	Transducin/WD40 repeat-like superfamily protein
AT2G23910	AT2G23910	2:10177833-10180064	18.2873	7.95573	-1.20078	down	4.67784e-09	6.92667e-08	NAD(P)-binding Rossmann-fold superfamily protein
AT5G45580	AT5G45580	5:18481091-18482643	3.31187	1.21878	-1.4422	down	0.000228267	0.0013168	Homeodomain-like superfamily protein
AT4G09890	AT4G09890	4:6218395-6218927	21.088	5.05935	-2.0594	down	3.70104e-12	8.2685e-11	Protein of unknown function (DUF3511)
AT2G42485	AT2G42485	2:17690530-17691018	7.75539	3.7814	-1.03628	down	0.00481533	0.0180952	other RNA
AT2G36870	XTH32	2:15472644-15474681	51.1793	10.5239	-2.28189	down	0	0	xyloglucan endotransglucosylase/hydrolase 32
AT3G07290	AT3G07290	3:2321739-2324382	2.24667	1.11091	-1.01604	down	0.000646806	0.00325721	Pentatricopeptide repeat (PPR) superfamily protein
AT4G09432	AT4G09432	4:5970931-5975375	1.09834	0.410197	-1.42094	down	0.000834634	0.00406154	Potential natural antisense gene, locus overlaps with AT4G09430
AT2G04460	AT2G04460	2:1547537-1548999	0.766969	0.185208	-2.05002	down	0.00323977	0.0129407	transposable element gene
AT5G43950	AT5G43950	5:17684155-17688668	4.10732	1.4089	-1.54362	down	9.12351e-08	1.11781e-06	Plant protein of unknown function (DUF946)
AT2G46192	AT2G46192	2:18973306-18974133	4.86003	1.35205	-1.84582	down	4.48052e-06	4.04478e-05	other RNA
AT3G62040	AT3G62040	3:22973003-22976583	24.6528	9.91724	-1.31374	down	1.5408e-09	2.445e-08	Haloacid dehalogenase-like hydrolase (HAD) superfamily protein
AT2G22920	SCPL12	2:9753630-9757600	5.50165	2.37176	-1.21391	down	1.68984e-06	1.67057e-05	serine carboxypeptidase-like 12
AT3G45230	AT3G45230	3:16569050-16569827	37.4524	18.6319	-1.00729	down	3.26538e-07	3.66771e-06	hydroxyproline-rich glycoprotein family protein
AT4G39830	AT4G39830	4:18478928-18481343	1.67135	0.811616	-1.04214	down	0.00215475	0.00920205	Cupredoxin superfamily protein
AT4G00950	MEE47	4:405672-407142	17.0245	8.28358	-1.03928	down	4.7673e-07	5.186e-06	Protein of unknown function (DUF688)
AT2G20100	BHLH133	2:8678049-8682112	5.64018	2.81316	-1.00355	down	6.1462e-06	5.3448e-05	basic helix-loop-helix (bHLH) DNA-binding superfamily protein
AT5G11470	AT5G11470	5:3662716-3667923	2.4747	1.02788	-1.26758	down	1.98033e-05	0.000153217	bromo-adjacent homology (BAH) domain-containing protein
AT4G01915	AT4G01915	4:827236-828607	2.77678	0.872616	-1.66999	down	5.57151e-06	4.90365e-05	unknown protein
AT4G22130	SRF8	4:11723512-11727673	22.9184	10.632	-1.1081	down	1.39109e-11	2.91e-10	STRUBBELIG-receptor family 8
AT4G38840	AT4G38840	4:18124977-18125559	24.9288	9.50549	-1.39098	down	2.7409e-08	3.65006e-07	SAUR-like auxin-responsive protein family
AT1G79320	AMC6	1:29836685-29837908	1.38527	0.565635	-1.29222	down	0.00660841	0.0234535	metacaspase 6
AT5G62920	ARR6	5:25252385-25254212	21.3075	9.48767	-1.16724	down	5.58288e-08	7.1139e-07	response regulator 6
AT5G51810	GA20OX2	5:21055187-21056808	1.87815	0.806021	-1.22042	down	0.00218455	0.00931371	gibberellin 20 oxidase 2
AT1G29670	AT1G29670	1:10375762-10378961	186.912	74.4265	-1.32847	down	4.44089e-15	1.32285e-13	GDSL-like Lipase/Acylhydrolase superfamily protein
AT5G57240	ORP4C	5:23193162-23198524	3.86917	1.60781	-1.26693	down	3.56007e-09	5.34142e-08	OSBP(oxysterol binding protein)-related protein 4C
AT1G18265	AT1G18265	1:6282251-6283293	2.19232	0.88043	-1.31618	down	0.00199809	0.00863439	Protein of unknown function, DUF593
AT3G26490	AT3G26490	3:9704141-9706161	2.37018	0.938317	-1.33685	down	9.91353e-05	0.000639203	Phototropic-responsive NPH3 family protein
AT5G16000	NIK1	5:5224142-5227288	18.5456	9.20865	-1.01001	down	2.81731e-08	3.73959e-07	NSP-interacting kinase 1
AT2G15370	FUT5	2:6698099-6699783	1.39615	0.503763	-1.47063	down	0.000978469	0.00465533	fucosyltransferase 5
AT1G01390	UGT72B2	1:148119-149806	0.717743	0.230659	-1.6377	down	0.0053286	0.0196971	UDP-Glycosyltransferase superfamily protein
AT1G52825	AT1G52825	1:19670488-19670967	5.47793	2.67258	-1.0354	down	0.013523	0.0420786	unknown protein
AT3G51230	AT3G51230	3:19023220-19024351	6.82414	3.18749	-1.09823	down	0.000119341	0.000749097	BEST Arabidopsis thaliana protein match is: Chalcone-flavanone isomerase family protein (TAIR:AT5G66230.1)
AT3G22142	AT3G22142	3:7803603-7808046	14.445	6.3998	-1.17447	down	3.20055e-12	7.18185e-11	Bifunctional inhibitor/lipid-transfer protein/seed storage 2S albumin superfamily protein
AT5G11060	KNAT4	5:3510117-3513305	19.6143	9.32188	-1.07321	down	4.17366e-09	6.2208e-08	KNOTTED1-like homeobox gene 4
AT3G26115	AT3G26115	3:9542277-9544377	4.9792	2.29866	-1.11512	down	9.83598e-05	0.000634939	Pyridoxal-5'-phosphate-dependent enzyme family protein
AT5G45150	RTL3	5:18260440-18264346	0.495345	0.217149	-1.18975	down	0.0131383	0.0410823	RNAse THREE-like protein 3
AT2G38940	PHT1-4	2:16257227-16260225	26.2713	12.9429	-1.02133	down	1.04953e-08	1.47681e-07	phosphate transporter 1
AT3G62725	AT3G62725	3:23203791-23207565	0.644404	0.308484	-1.06277	down	0.00649069	0.0231162	transposable element gene
AT4G31940	CYP82C4	4:15451987-15454160	2.73016	0.523955	-2.38147	down	1.58892e-08	2.17936e-07	cytochrome P450, family 82, subfamily C, polypeptide 4
AT1G51440	AT1G51440	1:19070912-19072694	0.624681	0.14173	-2.13998	down	0.00114881	0.00535875	alpha/beta-Hydrolases superfamily protein
AT2G20835	AT2G20835	2:8970885-8971303	6.01716	1.04071	-2.53152	down	3.9869e-05	0.000284231	unknown protein
AT4G16270	PER40	4:9204838-9206552	1.03834	0.322208	-1.68821	down	0.00459769	0.0173961	Peroxidase superfamily protein
AT3G57430	PCMP-H81	3:21255634-21258480	5.50709	2.71614	-1.01973	down	3.84281e-06	3.50166e-05	Tetratricopeptide repeat (TPR)-like superfamily protein
AT3G48260	WNK3	3:17873011-17875220	2.25635	0.820253	-1.45985	down	8.11585e-05	0.000534455	with no lysine (K) kinase 3
AT2G30890	AT2G30890	2:13147620-13152542	8.53188	2.67958	-1.67085	down	1.03369e-08	1.45754e-07	Cytochrome b561/ferric reductase transmembrane protein family
AT3G18630	ATUNG	3:6408317-6413068	4.51207	1.7823	-1.34005	down	1.01199e-05	8.40231e-05	uracil dna glycosylase
AT1G74850	PTAC2	1:28118848-28122314	29.7234	13.7609	-1.11102	down	7.82907e-11	1.5063e-09	plastid transcriptionally active 2
AT3G51350	AT3G51350	3:19060321-19063510	2.11031	0.984985	-1.09928	down	0.000962573	0.00458985	Eukaryotic aspartyl protease family protein
AT1G26210	ATSOFL1	1:9066635-9069238	22.5301	9.01098	-1.3221	down	5.50706e-11	1.07684e-09	SOB five-like 1
AT5G35740	AT5G35740	5:13910417-13911160	33.0135	16.2404	-1.02347	down	2.63516e-06	2.49495e-05	Carbohydrate-binding X8 domain superfamily protein
AT1G35310	MLP168	1:12956158-12957090	2.45343	0.942635	-1.38003	down	0.00274964	0.011334	MLP-like protein 168
AT1G49230	ATL78	1:18209260-18210128	7.34588	2.27904	-1.68851	down	2.30587e-07	2.64986e-06	RING/U-box superfamily protein
AT5G01840	OFP1	5:324551-325516	7.34393	3.3214	-1.14476	down	4.18571e-05	0.000296536	ovate family protein 1
AT4G23200	CRK12	4:12145379-12147934	6.66581	2.73546	-1.28499	down	9.24717e-08	1.1316e-06	cysteine-rich RLK (RECEPTOR-like protein kinase) 12
AT3G07540	FH10	3:2404508-2407541	6.52919	3.18041	-1.03769	down	8.75732e-07	9.09895e-06	Actin-binding FH2 (formin homology 2) family protein
AT1G20070	AT1G20070	1:6956520-6959123	13.177	3.74183	-1.81621	down	1.26321e-12	2.94148e-11	unknown protein
AT1G55120	CWINV3	1:20566029-20569286	3.10433	1.50456	-1.04494	down	0.000356685	0.00193232	beta-fructofuranosidase 5
AT5G58260	ndhN	5:23560875-23561944	32.2695	15.5786	-1.0506	down	1.10875e-07	1.3407e-06	oxidoreductases, acting on NADH or NADPH, quinone or similar compound as acceptor
AT5G62480	GSTU9	5:25088693-25089620	4.72605	1.5033	-1.6525	down	2.08335e-06	2.01558e-05	glutathione S-transferase tau 9
AT4G08780	PER38	4:5604152-5608202	5.77492	2.51483	-1.19934	down	0.000140454	0.000861194	Peroxidase superfamily protein
AT2G46660	CYP78A6	2:19153327-19155489	1.89345	0.878069	-1.10861	down	0.00158587	0.00705811	cytochrome P450, family 78, subfamily A, polypeptide 6
AT5G02760	AT5G02760	5:625253-629255	74.7851	13.2366	-2.49822	down	0	0	Protein phosphatase 2C family protein
AT2G04852	AT2G04852	2:1704282-1706465	5.85921	2.9213	-1.00409	down	0.00593006	0.0215106	Potential natural antisense gene, locus overlaps with AT2G04850
AT1G11820	AT1G11820	1:3989762-3993598	44.9773	21.6381	-1.05562	down	0	0	O-Glycosyl hydrolases family 17 protein
AT3G24520	HSFC1	3:8938105-8942874	2.74644	1.20094	-1.19339	down	9.37892e-05	0.000608494	heat shock transcription factor C1
AT3G21330	BHLH87	3:7507239-7509175	5.65268	0.995347	-2.50566	down	2.22045e-16	7.54026e-15	basic helix-loop-helix (bHLH) DNA-binding superfamily protein
AT4G11460	CRK30	4:6964467-6967093	19.0112	4.99427	-1.92851	down	0	0	cysteine-rich RLK (RECEPTOR-like protein kinase) 30
AT5G43520	AT5G43520	5:17485438-17486191	2.67172	0.761438	-1.81097	down	0.000366787	0.00198231	Cysteine/Histidine-rich C1 domain family protein
AT4G01130	AT4G01130	4:485832-488007	4.35145	1.87348	-1.21578	down	0.000160051	0.00096566	GDSL-like Lipase/Acylhydrolase superfamily protein
AT2G45450	ZPR1	2:18733274-18734127	10.5372	4.04909	-1.37983	down	1.37916e-06	1.38905e-05	protein binding
AT3G49190	AT3G49190	3:18229748-18234391	1.90089	0.610985	-1.63747	down	3.19611e-05	0.000233911	O-acyltransferase (WSD1-like) family protein
AT5G54040	AT5G54040	5:21928846-21930637	2.55353	0.589592	-2.1147	down	1.09442e-07	1.32494e-06	Cysteine/Histidine-rich C1 domain family protein
AT1G06080	ADS1	1:1843567-1846302	10.472	3.23693	-1.69384	down	4.33871e-11	8.58264e-10	delta 9 desaturase 1
AT3G61950	BHLH67	3:22939545-22941451	3.54246	0.722116	-2.29445	down	4.17e-13	1.02243e-11	basic helix-loop-helix (bHLH) DNA-binding superfamily protein
AT1G09600	AT1G09600	1:3108616-3111318	1.31195	0.519879	-1.33546	down	0.000494777	0.00257565	Protein kinase superfamily protein
AT2G14960	GH3.1	2:6451371-6453670	0.941185	0.40338	-1.22234	down	0.0050187	0.0187385	Auxin-responsive GH3 family protein
AT5G57570	AT5G57570	5:23313435-23314415	3.10758	1.16469	-1.41584	down	0.000139051	0.000853878	GCK domain-containing protein
AT3G11402	PRA1A3	3:3573360-3578125	2.40513	0.922697	-1.38219	down	7.06189e-07	7.47849e-06	Cysteine/Histidine-rich C1 domain family protein
AT3G09730	AT3G09730	3:2983933-2986455	3.17914	1.31172	-1.27718	down	2.62611e-05	0.00019614	unknown protein
AT4G31320	AT4G31320	4:15193992-15194562	15.6831	7.8331	-1.00155	down	0.000118328	0.000743426	SAUR-like auxin-responsive protein family
AT5G48800	AT5G48800	5:19786763-19790334	4.13125	1.59684	-1.37136	down	4.00943e-07	4.43016e-06	Phototropic-responsive NPH3 family protein
AT4G21650	AT4G21650	4:11501197-11504678	2.09954	0.770189	-1.44679	down	8.27348e-06	7.01507e-05	Subtilase family protein
AT1G75780	TUBB1	1:28451140-28453640	29.0623	13.7839	-1.07617	down	1.1404e-09	1.84703e-08	tubulin beta-1 chain
AT1G60600	ABC4	1:22324644-22327359	22.1979	9.91271	-1.16307	down	1.35854e-11	2.84906e-10	UbiA prenyltransferase family protein
AT1G68430	AT1G68430	1:25654904-25655444	6.26615	2.05535	-1.6082	down	0.000142768	0.000873018	unknown protein
AT1G59940	ARR3	1:22065616-22066973	3.28501	0.784375	-2.06628	down	1.68177e-06	1.66421e-05	response regulator 3
AT2G40130	AT2G40130	2:16765919-16769268	1.08193	0.134858	-3.00409	down	5.12223e-08	6.55562e-07	Double Clp-N motif-containing P-loop nucleoside triphosphate hydrolases superfamily protein
AT4G19985	AT4G19985	4:10830236-10832094	14.7758	7.1175	-1.05379	down	2.56097e-06	2.43489e-05	Acyl-CoA N-acyltransferases (NAT) superfamily protein
AT4G30610	SCPL24	4:14944128-14950072	20.6216	9.911	-1.05705	down	1.00484e-08	1.42376e-07	alpha/beta-Hydrolases superfamily protein
AT3G57540	AT3G57540	3:21301396-21303061	1.59367	0.326739	-2.28614	down	1.03842e-05	8.60073e-05	Remorin family protein
AT5G65230	AtMYB53	5:26068289-26069652	1.28542	0.484758	-1.4069	down	0.00738743	0.0257354	myb domain protein 53
AT5G40150	PER63	5:16059508-16061043	7.74286	3.2887	-1.23535	down	6.02605e-07	6.4418e-06	Peroxidase superfamily protein
AT2G37950	AT2G37950	2:15882487-15883979	2.09745	0.858874	-1.28812	down	0.00574109	0.0209594	RING/FYVE/PHD zinc finger superfamily protein
AT1G34040	TAR3	1:12374432-12376179	3.77564	1.44292	-1.38773	down	3.57246e-05	0.000258332	Pyridoxal phosphate (PLP)-dependent transferases superfamily protein
AT5G57780	AT5G57780	5:23405323-23406351	12.4532	3.56114	-1.80611	down	1.38434e-10	2.56728e-09	EXPRESSED IN: 18 plant structures
AT3G63440	CKX6	3:23422652-23426536	5.54812	2.53748	-1.1286	down	1.42547e-06	1.43003e-05	cytokinin oxidase/dehydrogenase 6
AT4G10310	HKT1	4:6391983-6395877	2.52913	0.876437	-1.52892	down	1.72662e-05	0.000135882	high-affinity K+ transporter 1
AT5G17160	AT5G17160	5:5639645-5642513	28.5264	12.731	-1.16395	down	1.94431e-11	4.00965e-10	unknown protein
AT3G53310	REM20	3:19766663-19768599	2.34234	0.911544	-1.36157	down	0.000389107	0.00208908	AP2/B3-like transcriptional factor family protein
AT4G02040	AT4G02040	4:897546-905591	9.27773	2.74123	-1.75895	down	1.16258e-08	1.6269e-07	unknown protein
AT4G35320	AT4G35320	4:16805868-16806655	33.0671	16.394	-1.01223	down	2.54192e-07	2.89546e-06	unknown protein
AT2G32770	PAP13	2:13895824-13898277	1.02109	0.42433	-1.26685	down	0.00585671	0.0213128	purple acid phosphatase 13
AT2G02980	PCMP-H26	2:868358-870385	3.49244	1.7207	-1.02124	down	0.000276223	0.00155213	Pentatricopeptide repeat (PPR) superfamily protein
AT3G49055	AT3G49055	3:18185165-18191992	0.630711	0.19047	-1.72741	down	0.0094737	0.0315609	unknown protein
AT2G15020	AT2G15020	2:6491433-6493352	3.45896	0.166049	-4.38065	down	2.22045e-15	6.90711e-14	unknown protein
AT2G35155	AT2G35155	2:14818993-14821965	13.9187	6.94829	-1.0023	down	7.62033e-08	9.46156e-07	Trypsin family protein
AT4G23140	CRK6	4:12121382-12124205	0.767647	0.0301058	-4.67233	down	0.00271254	0.0112013	cysteine-rich RLK (RECEPTOR-like protein kinase) 6
AT1G64260	AT1G64260	1:23847755-23849915	0.430864	0.120895	-1.83348	down	0.00957066	0.0318267	MuDR family transposase
AT1G15760	AT1G15760	1:5425713-5426322	4.08086	1.7163	-1.24957	down	0.0034365	0.0135959	Sterile alpha motif (SAM) domain-containing protein
AT3G45840	AT3G45840	3:16847903-16849887	0.826737	0.351029	-1.23584	down	0.0146381	0.044843	Cysteine/Histidine-rich C1 domain family protein
AT5G43290	WRKY49	5:17371837-17373201	2.77231	0.663209	-2.06355	down	1.02585e-06	1.04981e-05	WRKY DNA-binding protein 49
AT3G44990	XTH31	3:16446974-16448764	240.2	56.2325	-2.09476	down	0	0	xyloglucan endo-transglycosylase-related 8
AT4G14365	XBAT34	4:8271463-8273765	6.27147	2.06787	-1.60066	down	1.77084e-08	2.41505e-07	XB3 ortholog 4 in Arabidopsis thaliana
AT1G65060	4CL3	1:24167201-24171502	24.7907	9.5864	-1.37074	down	2.88658e-15	8.83094e-14	4-coumarate:CoA ligase 3
AT2G22122	AT2G22122	2:9403263-9403808	16.0499	3.77231	-2.08904	down	1.49845e-10	2.76299e-09	unknown protein
AT2G34430	LHB1B1	2:14524755-14525763	245.696	112.431	-1.12783	down	3.19882e-10	5.66255e-09	light-harvesting chlorophyll-protein complex II subunit B1
AT1G07370	PCNA	1:2263139-2264551	33.2649	16.3394	-1.02565	down	6.98122e-08	8.72118e-07	proliferating cellular nuclear antigen 1
AT1G05590	HEXO2	1:1669349-1671876	10.3194	5.07561	-1.0237	down	5.6587e-07	6.08101e-06	beta-hexosaminidase 2
AT2G06850	XTH4	2:2763525-2765720	282.113	137.394	-1.03795	down	2.84885e-09	4.33989e-08	xyloglucan endotransglucosylase/hydrolase 4
AT5G43175	BHLH139	5:17334120-17335234	1.29239	0.399128	-1.69512	down	0.010852	0.0351806	basic helix-loop-helix (bHLH) DNA-binding superfamily protein
AT1G54200	AT1G54200	1:20235711-20237065	6.81344	2.42869	-1.4882	down	4.974e-08	6.37792e-07	unknown protein
AT3G05650	AtRLP32	3:1645679-1648573	1.16322	0.525345	-1.14679	down	0.00129592	0.00593092	receptor like protein 32
AT4G21760	BGLU47	4:11561228-11566357	0.611526	0.0743675	-3.03967	down	0.00258418	0.0107454	beta-glucosidase 47
AT4G23300	CRK22	4:12181931-12184704	16.1208	6.57259	-1.29439	down	8.058e-12	1.74291e-10	cysteine-rich RLK (RECEPTOR-like protein kinase) 22
AT1G72230	AT1G72230	1:27188065-27189244	5.55266	1.94907	-1.5104	down	8.43526e-06	7.12851e-05	Cupredoxin superfamily protein
AT3G08660	AT3G08660	3:2631129-2633166	0.959914	0.348624	-1.46123	down	0.00258937	0.0107626	Phototropic-responsive NPH3 family protein
AT1G04635	EMB1687	1:1291313-1291995	8.42153	4.0287	-1.06377	down	0.000424122	0.00225744	ribonuclease P family protein / Rpp14 family protein
AT3G43580	AT3G43580	3:15502142-15503606	3.50274	1.31765	-1.41052	down	1.97501e-05	0.000153007	Beta-galactosidase related protein
AT3G13760	AT3G13760	3:4517516-4519475	1.12358	0.42204	-1.41265	down	0.00121709	0.00562061	Cysteine/Histidine-rich C1 domain family protein
AT4G32000	AT4G32000	4:15473970-15476685	3.08446	1.32426	-1.21983	down	8.40458e-06	7.10848e-05	Protein kinase superfamily protein
AT1G01690	ATPRD3	1:249140-252462	5.65712	2.80969	-1.00965	down	3.5609e-05	0.00025783	putative recombination initiation defects 3
AT1G68120	BPC3	1:25526214-25527534	2.00125	0.935931	-1.09642	down	0.0155024	0.0469124	basic pentacysteine 3
AT1G05370	AT1G05370	1:1569191-1572280	2.12783	1.00098	-1.08797	down	0.00290708	0.0118674	Sec14p-like phosphatidylinositol transfer family protein
AT3G11260	WOX5	3:3527574-3528433	5.59571	2.18946	-1.35374	down	0.000104646	0.000668601	WUSCHEL related homeobox 5
AT2G02120	PDF2.1	2:538249-539055	4.86617	1.92679	-1.33658	down	0.00271306	0.0112013	Scorpion toxin-like knottin superfamily protein
AT5G66690	UGT72E2	5:26625079-26626793	15.5754	6.34038	-1.29663	down	9.94669e-11	1.887e-09	UDP-Glycosyltransferase superfamily protein
AT2G18150	PER15	2:7892132-7893653	1.86532	0.581918	-1.68053	down	0.000210005	0.00122323	Peroxidase superfamily protein
AT5G62280	AT5G62280	5:25017072-25018246	28.9788	7.54204	-1.94197	down	0	0	Protein of unknown function (DUF1442)
AT1G50055	TAS1B	1:18549203-18550042	14.0059	5.68271	-1.30139	down	4.86133e-07	5.27701e-06	TAS1B
AT2G29330	TRI	2:12594589-12596330	4.12497	1.86677	-1.14384	down	0.00127643	0.00585751	tropinone reductase
AT5G63780	SHA1	5:25523844-25528013	22.021	9.22976	-1.25451	down	3.67497e-11	7.39166e-10	RING/FYVE/PHD zinc finger superfamily protein
AT1G07490	RTFL3	1:2301374-2302121	1.79752	0.323849	-2.47262	down	0.00417875	0.0160313	ROTUNDIFOLIA like 3
AT2G05920	AT2G05920	2:2269514-2272229	101.591	48.5067	-1.06652	down	8.65857e-10	1.43081e-08	Subtilase family protein
AT5G42510	DIR1	5:16998267-16998816	6.2231	3.07206	-1.01843	down	0.00743717	0.0258543	Disease resistance-responsive (dirigent-like protein) family protein
AT1G52530	AT1G52530	1:19568587-19572204	1.69697	0.48654	-1.80233	down	0.000445726	0.00235679	CONTAINS InterPro DOMAIN/s: Hus1-like protein (InterPro:IPR007150)
AT3G21890	AT3G21890	3:7709112-7709733	2.0498	0.281211	-2.86576	down	0.000992844	0.00471214	B-box type zinc finger family protein
AT3G63430	AT3G63430	3:23420365-23422399	3.32524	1.59695	-1.05814	down	0.000136767	0.000841371	unknown protein
AT3G21760	UGT71B2	3:7666807-7668724	17.0831	7.52948	-1.18195	down	1.65421e-09	2.61073e-08	UDP-Glycosyltransferase superfamily protein
AT3G25100	CDC45	3:9143998-9146209	4.33506	2.12397	-1.02929	down	7.25413e-05	0.000483965	cell division cycle 45
AT1G03300	ATDUF1	1:811032-813086	4.952	2.21306	-1.16197	down	3.87209e-06	3.52677e-05	DOMAIN OF UNKNOWN FUNCTION 724 1
AT3G17580	AT3G17580	3:6015183-6015850	4.65593	1.83324	-1.34468	down	0.000464226	0.00244093	unknown protein
AT1G64320	AT1G64320	1:23869035-23870548	1.3696	0.632781	-1.11398	down	0.00663115	0.0235096	myosin heavy chain-related
AT1G14280	PKS2	1:4877626-4879149	28.0376	9.00629	-1.63836	down	0	0	phytochrome kinase substrate 2
AT5G03890	AT5G03890	5:1047149-1047689	3.54083	1.19513	-1.56693	down	0.00194635	0.00843406	unknown protein
AT2G18650	ATL49	2:8086859-8088131	2.40061	1.08716	-1.14283	down	0.00286806	0.011739	RING/U-box superfamily protein
AT3G27540	AT3G27540	3:10205307-10207306	2.5839	1.26321	-1.03246	down	0.00173962	0.00764392	beta-1,4-N-acetylglucosaminyltransferase family protein
AT5G51310	AT5G51310	5:20852853-20854718	2.01772	0.663379	-1.60482	down	0.000903248	0.00434562	2-oxoglutarate (2OG) and Fe(II)-dependent oxygenase superfamily protein
AT1G80200	AT1G80200	1:30162033-30165755	2.61799	1.01133	-1.37221	down	0.00371104	0.0145241	unknown protein
AT5G22580	AT5G22580	5:7502673-7503449	37.7941	14.5971	-1.37248	down	1.08829e-10	2.04369e-09	Stress responsive A/B Barrel Domain
AT2G19190	SIRK	2:8326048-8329944	10.2387	4.83298	-1.08305	down	5.36137e-08	6.84448e-07	FLG22-induced receptor-like kinase 1
AT4G12540	AT4G12540	4:7429875-7431602	3.36627	1.38077	-1.28568	down	0.000152545	0.000925306	unknown protein
AT1G29170	SCAR3	1:10190213-10194900	15.479	7.50641	-1.04412	down	0	0	SCAR family protein
AT2G29320	AT2G29320	2:12592147-12593686	10.3236	4.12684	-1.32284	down	1.31259e-07	1.56948e-06	NAD(P)-binding Rossmann-fold superfamily protein
AT4G10150	ATL7	4:6328135-6329589	0.894104	0.173723	-2.36366	down	0.00843604	0.0286665	RING/U-box superfamily protein
AT3G03855	AT3G03855	3:986947-990738	2.7534	1.28731	-1.09686	down	1.56933e-05	0.000125109	pseudogene of disease resistance protein
AT5G12940	AT5G12940	5:4087711-4089004	8.48204	4.18792	-1.01818	down	4.46765e-05	0.000314433	Leucine-rich repeat (LRR) family protein
AT5G23220	NIC3	5:7819815-7820676	9.69023	4.40819	-1.13634	down	1.44248e-05	0.000115985	nicotinamidase 3
AT5G50720	HVA22E	5:20633192-20634552	8.06496	2.68679	-1.58578	down	5.84397e-06	5.10884e-05	HVA22 homologue E
AT5G42830	AT5G42830	5:17176383-17178018	2.79194	1.14448	-1.28658	down	0.000193691	0.00114104	HXXXD-type acyl-transferase family protein
AT4G26220	AT4G26220	4:13283575-13285323	18.5017	8.783	-1.07487	down	6.57085e-07	6.98677e-06	S-adenosyl-L-methionine-dependent methyltransferases superfamily protein
AT4G34760	AT4G34760	4:16582182-16582879	37.3679	11.3494	-1.71919	down	8.88178e-16	2.88163e-14	SAUR-like auxin-responsive protein family
AT1G73630	CML26	1:27684735-27685453	10.7017	4.59105	-1.22095	down	4.44577e-05	0.000313109	EF hand calcium-binding protein family
AT4G37540	LBD39	4:17639532-17640665	144.449	57.2079	-1.33628	down	4.66294e-15	1.38495e-13	LOB domain-containing protein 39
AT5G16235	AT5G16235	5:5303347-5306068	1.75852	0.725923	-1.27647	down	0.00409066	0.0157586	other RNA
AT5G18030	SAUR21	5:5968434-5968938	2.37823	0.244289	-3.28323	down	0.00338261	0.0134165	SAUR-like auxin-responsive protein family
AT5G13870	XTH5	5:4474975-4477045	5.50701	2.48442	-1.14836	down	3.88861e-05	0.000278294	xyloglucan endotransglucosylase/hydrolase 5
AT1G04330	AT1G04330	1:1161310-1161982	1.61457	0.394792	-2.03198	down	0.00185031	0.00806246	unknown protein
AT1G06980	AT1G06980	1:2143030-2143821	0.972086	0.122979	-2.98267	down	0.00530659	0.0196406	unknown protein
AT3G58430	AT3G58430	3:21613162-21616183	2.96585	1.34092	-1.14522	down	0.000348724	0.00189625	TRAF-like family protein
AT5G48070	XTH20	5:19482105-19483452	24.2861	10.095	-1.26649	down	2.2929e-10	4.14165e-09	xyloglucan endotransglucosylase/hydrolase 20
AT3G01440	PNSL3	3:168434-172022	11.3268	3.46978	-1.70683	down	5.74462e-10	9.77017e-09	PsbQ-like 1
AT4G16980	AT4G16980	4:9556977-9557812	180.785	84.5285	-1.09677	down	6.63463e-11	1.28621e-09	arabinogalactan-protein family
AT1G22650	INVD	1:8013381-8015991	5.89361	2.93274	-1.0069	down	4.0259e-05	0.00028661	Plant neutral invertase family protein
AT1G56150	SAUR71	1:21017384-21017939	3.99038	1.72667	-1.20853	down	0.0077127	0.026635	SAUR-like auxin-responsive protein family
AT5G28626	SADHU1-3	5:10632240-10633944	3.18045	1.1741	-1.43768	down	3.90729e-06	3.55724e-05	transposable element gene
AT4G37800	XTH7	4:17775473-17777397	157.544	55.8663	-1.4957	down	0	0	xyloglucan endotransglucosylase/hydrolase 7
AT3G23740	AT3G23740	3:8551771-8554745	6.63242	2.97333	-1.15745	down	3.89247e-07	4.31028e-06	unknown protein
AT2G38180	AT2G38180	2:15997113-15998906	67.6792	20.754	-1.70532	down	0	0	SGNH hydrolase-type esterase superfamily protein
AT1G76120	AT1G76120	1:28558669-28560473	13.1778	6.19281	-1.08944	down	8.03089e-08	9.93499e-07	Pseudouridine synthase family protein
AT1G10110	AT1G10110	1:3302741-3306824	0.802818	0.290157	-1.46824	down	0.0133896	0.0416846	F-box family protein
AT3G06740	GATA15	3:2126413-2127467	26.0116	11.2098	-1.2144	down	3.47673e-09	5.22022e-08	GATA transcription factor 15
AT2G23530	AT2G23530	2:10020651-10022864	2.83554	1.27859	-1.14907	down	0.000204858	0.00119633	Zinc-finger domain of monoamine-oxidase A repressor R1
AT2G41820	PXC3	2:17446743-17450071	16.1325	6.18163	-1.38392	down	1.4877e-14	4.2276e-13	Leucine-rich repeat protein kinase family protein
AT5G15840	CO	5:5171181-5172758	2.04883	0.713095	-1.52263	down	2.53934e-06	2.41771e-05	B-box type zinc finger protein with CCT domain
AT3G20240	AT3G20240	3:7057010-7058891	19.342	9.44175	-1.03461	down	2.00053e-07	2.32388e-06	Mitochondrial substrate carrier family protein
AT5G44578	AT5G44578	5:17977176-17978638	4.5594	1.83615	-1.31216	down	0.00306189	0.0123537	unknown protein
AT1G28400	AT1G28400	1:9972383-9973793	85.1367	39.2903	-1.11561	down	3.88478e-11	7.75244e-10	unknown protein
AT2G17972	AT2G17972	2:7821584-7824005	62.9089	28.5166	-1.14146	down	1.92052e-10	3.50318e-09	unknown protein
AT4G29990	AT4G29990	4:14665690-14670030	0.679671	0.331379	-1.03635	down	0.00927549	0.0310227	Leucine-rich repeat transmembrane protein kinase protein
AT1G30290	AT1G30290	1:10670319-10672740	5.11079	2.44244	-1.06522	down	5.75703e-06	5.03864e-05	Tetratricopeptide repeat (TPR)-like superfamily protein
AT3G23805	RALFL24	3:8586381-8587056	14.1643	5.66843	-1.32124	down	1.21854e-06	1.23338e-05	ralf-like 24
AT4G39330	CAD9	4:18291217-18293512	112.385	54.3288	-1.04866	down	0	0	cinnamyl alcohol dehydrogenase 9
AT5G50012	CPuORF36	5:20348614-20350830	4.29191	2.10929	-1.02486	down	0.000114985	0.000725556	conserved peptide upstream open reading frame 36
AT1G65845	AT1G65845	1:24493173-24493798	102.943	47.9018	-1.1037	down	2.25226e-09	3.48441e-08	unknown protein
AT5G01335	AT5G01335	5:135830-141287	0.689389	0.229399	-1.58746	down	3.48478e-05	0.000253038	transposable element gene
AT4G17098	AT4G17098	4:9608631-9612676	1.05423	0.445406	-1.24299	down	0.00698802	0.0245739	other RNA
AT1G32520	AT1G32520	1:11758210-11759280	8.64392	4.24374	-1.02635	down	0.000193911	0.00114156	unknown protein
AT5G59360	AT5G59360	5:23945344-23946430	0.834389	0.171121	-2.28571	down	0.00564767	0.0206591	unknown protein
AT1G13670	AT1G13670	1:4688155-4688966	24.6776	9.53122	-1.37247	down	1.03107e-10	1.94699e-09	unknown protein
AT1G78090	TPPB	1:29373888-29376504	23.7355	11.4868	-1.04708	down	3.32719e-08	4.37365e-07	trehalose-6-phosphate phosphatase
AT5G27290	AT5G27290	5:9617485-9620533	20.0711	9.99653	-1.00562	down	4.168e-07	4.583e-06	unknown protein
AT5G67200	AT5G67200	5:26813724-26816566	9.9843	4.74358	-1.07368	down	2.47092e-07	2.82362e-06	Leucine-rich repeat protein kinase family protein
AT1G57590	PAE2	1:21327359-21329763	6.91785	3.36238	-1.04084	down	5.53394e-05	0.000380155	Pectinacetylesterase family protein
AT5G43250	NF-YC13	5:17356173-17356566	12.4255	5.06881	-1.29359	down	0.000399193	0.00213772	nuclear factor Y, subunit C13
AT3G54400	AT3G54400	3:20140057-20142642	403.77	182.494	-1.14568	down	1.31373e-09	2.10932e-08	Eukaryotic aspartyl protease family protein
AT4G29920	AT4G29920	4:14632652-14635885	3.53474	1.32703	-1.4134	down	1.58587e-08	2.17737e-07	Double Clp-N motif-containing P-loop nucleoside triphosphate hydrolases superfamily protein
AT1G31320	LBD4	1:11213016-11214382	5.51364	2.04639	-1.42992	down	1.19351e-05	9.77797e-05	LOB domain-containing protein 4
AT3G62210	EDA32	3:23026608-23028306	1.38995	0.259947	-2.41874	down	0.000102459	0.000657718	Putative endonuclease or glycosyl hydrolase
AT5G55050	AT5G55050	5:22337700-22340100	70.0302	33.3271	-1.07128	down	1.23553e-10	2.30319e-09	GDSL-like Lipase/Acylhydrolase superfamily protein
AT3G49750	AtRLP44	3:18450425-18451494	2.90881	1.11656	-1.38137	down	0.00051925	0.00268657	receptor like protein 44
AT5G03170	FLA11	5:750108-753657	12.5738	6.223	-1.01473	down	4.2354e-05	0.000299744	FASCICLIN-like arabinogalactan-protein 11
AT1G50180	AT1G50180	1:18584234-18587136	2.28852	0.785571	-1.5426	down	7.98732e-07	8.37149e-06	NB-ARC domain-containing disease resistance protein
AT3G63200	PLP9	3:23345901-23347564	57.2903	18.9672	-1.59479	down	0	0	PATATIN-like protein 9
AT2G42250	CYP712A1	2:17596816-17601849	5.3002	2.61024	-1.02186	down	6.15614e-05	0.000418244	cytochrome P450, family 712, subfamily A, polypeptide 1
AT1G27480	LCAT1	1:9544513-9546285	21.2194	6.47104	-1.71332	down	0	0	alpha/beta-Hydrolases superfamily protein
AT2G24560	AT2G24560	2:10431536-10432933	2.18691	0.630122	-1.79519	down	0.000110766	0.00070285	GDSL-like Lipase/Acylhydrolase family protein
AT4G32430	PCMP-E40	4:15652891-15655474	2.30492	1.08305	-1.08962	down	0.000246422	0.001406	Pentatricopeptide repeat (PPR) superfamily protein
AT3G02910	AT3G02910	3:649813-654350	67.308	32.6441	-1.04396	down	1.16922e-09	1.8892e-08	AIG2-like (avirulence induced gene) family protein
AT1G53070	AT1G53070	1:19778332-19779373	10.5388	3.65609	-1.52733	down	1.1855e-08	1.65555e-07	Legume lectin family protein
AT1G03820	AT1G03820	1:959868-960728	6.43689	1.21967	-2.39988	down	3.77312e-11	7.55922e-10	unknown protein
AT2G02020	NPF8.4	2:479100-481185	6.02098	2.65783	-1.17975	down	4.4766e-08	5.79483e-07	Major facilitator superfamily protein
AT3G03840	AT3G03840	3:981071-981798	1.49191	0.25248	-2.56292	down	0.00203972	0.00878259	SAUR-like auxin-responsive protein family
AT3G13437	AT3G13437	3:4376360-4376959	3.4664	0.78698	-2.13904	down	0.000623468	0.00315215	unknown protein
AT5G57785	AT5G57785	5:23408895-23409422	25.2035	11.8647	-1.08695	down	1.20048e-05	9.82712e-05	unknown protein
AT1G31835	AT1G31835	1:11423058-11423684	14.7922	4.13559	-1.83867	down	6.37256e-10	1.07573e-08	unknown protein
AT1G26230	CPN60B4	1:9071057-9076743	13.6065	6.14731	-1.14627	down	1.81996e-10	3.33468e-09	TCP-1/cpn60 chaperonin family protein
AT1G13430	STO9	1:4606499-4607747	3.4997	0.670112	-2.38476	down	5.86382e-09	8.54005e-08	sulfotransferase 4C
AT3G15370	EXPA12	3:5190571-5192077	3.17742	0.408418	-2.95974	down	3.74633e-07	4.16657e-06	expansin 12
AT5G26790	AT5G26790	5:9423091-9423611	2.10831	0.275135	-2.93788	down	0.00519847	0.0193036	unknown protein
AT5G47380	AT5G47380	5:19221471-19224591	7.03865	3.4119	-1.04472	down	4.41508e-06	3.99277e-05	Protein of unknown function, DUF547
AT4G17760	AT4G17760	4:9871788-9873398	2.32422	0.873181	-1.41239	down	0.000181283	0.00107623	damaged DNA binding
AT5G40140	PUB40	5:16057346-16058999	5.00471	2.26598	-1.14315	down	2.57654e-05	0.000193288	RING/U-box superfamily protein with ARM repeat domain
AT1G77400	AT1G77400	1:29085810-29086864	3.34042	1.44388	-1.21008	down	0.000876366	0.00423629	CONTAINS InterPro DOMAIN/s: Protein of unknown function DUF688 (InterPro:IPR007789)
AT3G08870	LECRK61	3:2700354-2702581	0.501704	0.133767	-1.90711	down	0.00265848	0.0110072	Concanavalin A-like lectin protein kinase family protein
AT5G09463	CPuORF41	5:2943737-2946839	33.3736	16.5684	-1.01027	down	1.77617e-09	2.78595e-08	conserved peptide upstream open reading frame 41
AT2G35130	AT2G35130	2:14807448-14810229	6.53966	2.22027	-1.55848	down	1.08358e-13	2.82688e-12	Tetratricopeptide repeat (TPR)-like superfamily protein
AT5G45940	NUDT11	5:18628006-18630706	10.5639	5.26759	-1.00392	down	9.91757e-07	1.01901e-05	nudix hydrolase homolog 11
AT2G37560	ORC2	2:15758644-15761262	4.40577	1.54064	-1.51587	down	8.24084e-07	8.6098e-06	origin recognition complex second largest subunit 2
AT4G21890	AT4G21890	4:11611842-11612903	3.49707	1.36466	-1.35761	down	0.000363556	0.00196536	unknown protein
AT1G68870	ATSOFL2	1:25889080-25889734	8.25584	3.52891	-1.22619	down	0.000104068	0.000666162	SOB five-like 2
AT5G16030	AT5G16030	5:5238177-5243329	35.7646	16.6681	-1.10144	down	5.30687e-14	1.4417e-12	unknown protein
AT5G11360	AT5G11360	5:3621560-3626700	0.806148	0.139734	-2.52837	down	0.00980111	0.0324237	Interleukin-1 receptor-associated kinase 4 protein
AT5G08760	AT5G08760	5:2854939-2855617	43.6883	10.8448	-2.01025	down	8.7641e-13	2.08365e-11	unknown protein
AT1G10160	AT1G10160	1:3328970-3333470	3.10407	1.38367	-1.16566	down	7.81871e-07	8.21166e-06	transposable element gene
AT1G64405	AT1G64405	1:23923731-23924336	5.52566	1.10271	-2.32509	down	1.12555e-06	1.14494e-05	unknown protein
AT5G48660	AT5G48660	5:19736646-19738538	7.9301	3.5103	-1.17575	down	7.5349e-06	6.44245e-05	B-cell receptor-associated protein 31-like
AT1G65486	AT1G65486	1:24349522-24350306	17.5513	3.74811	-2.22734	down	4.67756e-07	5.09654e-06	unknown protein
AT3G50890	ZHD7	3:18916165-18917328	3.4489	1.43818	-1.26189	down	0.00015482	0.000936882	homeobox protein 28
AT2G24300	CBP60E	2:10340815-10343736	9.46528	4.50872	-1.06993	down	5.96854e-10	1.01172e-08	Calmodulin-binding protein
AT5G50820	anac097	5:20679224-20680125	4.97904	1.89397	-1.39445	down	0.000155744	0.000941906	NAC domain containing protein 97
AT5G03140	LECRK82	5:737589-740016	7.14553	2.36526	-1.59504	down	2.15827e-12	4.93545e-11	Concanavalin A-like lectin protein kinase family protein
AT2G39040	PER24	2:16299350-16301227	11.4559	4.27033	-1.42367	down	1.75412e-09	2.75773e-08	Peroxidase superfamily protein
AT1G33790	JAL4	1:12256663-12260605	20.6003	8.4057	-1.29323	down	2.22045e-16	7.54026e-15	jacalin lectin family protein
AT5G36710	AT5G36710	5:14425264-14426109	11.8951	4.60611	-1.36875	down	4.5364e-07	4.95068e-06	unknown protein
AT2G28590	AT2G28590	2:12249678-12251668	3.2459	1.48804	-1.1252	down	0.00035129	0.00190715	Protein kinase superfamily protein
AT5G43040	AT5G43040	5:17263964-17265620	1.53671	0.744358	-1.04578	down	0.00943202	0.0314478	Cysteine/Histidine-rich C1 domain family protein
AT3G16360	AHP4	3:5554257-5555603	14.8841	6.33814	-1.23164	down	6.3849e-06	5.53584e-05	HPT phosphotransmitter 4
AT5G20935	AT5G20935	5:7103469-7106701	9.12401	2.10146	-2.11828	down	3.58427e-06	3.28813e-05	unknown protein
AT5G07900	AT5G07900	5:2520168-2524201	29.5179	12.5438	-1.23462	down	4.13818e-11	8.22589e-10	Mitochondrial transcription termination factor family protein
AT1G14190	AT1G14190	1:4852801-4854307	1.03243	0.270376	-1.93301	down	0.000459259	0.00241918	Glucose-methanol-choline (GMC) oxidoreductase family protein
AT5G26230	MAKR1	5:9173516-9174542	5.50099	1.4293	-1.94438	down	2.9958e-08	3.96359e-07	unknown protein
AT3G26932	DRB3	3:9930269-9932120	12.5672	6.13793	-1.03384	down	0	0	dsRNA-binding protein 3
AT4G03460	AT4G03460	4:1536403-1540111	1.76228	0.87715	-1.00655	down	0.00322645	0.0128951	Ankyrin repeat family protein
AT4G27820	BGLU9	4:13857748-13860571	14.6972	5.9223	-1.31131	down	8.717e-11	1.66613e-09	beta glucosidase 9
AT1G12500	AT1G12500	1:4263149-4265044	52.4588	26.1691	-1.00332	down	4.00722e-09	5.98586e-08	Nucleotide-sugar transporter family protein
AT4G01270	AT4G01270	4:532350-534984	2.65715	1.17936	-1.17188	down	0.000260354	0.00147558	RING/U-box superfamily protein
AT5G01790	AT5G01790	5:304896-305696	9.42089	2.60556	-1.85427	down	1.98896e-09	3.10299e-08	unknown protein
AT5G43530	AT5G43530	5:17489326-17494830	0.501292	0.208417	-1.26618	down	0.00387444	0.0150566	Helicase protein with RING/U-box domain
AT2G42060	AT2G42060	2:17548094-17549069	3.26079	1.11712	-1.54543	down	0.000223034	0.001291	Cysteine/Histidine-rich C1 domain family protein
AT4G04745	AT4G04745	4:2412753-2413328	13.8416	2.93244	-2.23884	down	6.88416e-11	1.33332e-09	unknown protein
AT5G19890	PER59	5:6724114-6725923	18.9591	5.55675	-1.77058	down	4.44089e-16	1.4809e-14	Peroxidase superfamily protein
AT2G18328	RL4	2:7964392-7964909	16.8863	3.02633	-2.48021	down	1.67444e-12	3.86372e-11	RAD-like 4
AT1G80640	AT1G80640	1:30311665-30314375	47.6498	20.0692	-1.24749	down	2.22045e-16	7.54026e-15	Protein kinase superfamily protein
AT2G37700	AT2G37700	2:15810580-15814208	1.20168	0.467713	-1.36136	down	0.000860576	0.00417085	Fatty acid hydroxylase superfamily
AT2G14660	AT2G14660	2:6272490-6273083	24.1175	8.36366	-1.52787	down	4.97929e-10	8.53982e-09	unknown protein
AT2G36470	AT2G36470	2:15299361-15300990	8.11307	3.41729	-1.2474	down	1.09224e-07	1.32309e-06	Plant protein of unknown function (DUF868)
AT4G37080	AT4G37080	4:17473119-17476952	15.4707	6.8564	-1.17402	down	0	0	Protein of unknown function, DUF547
AT5G06790	AT5G06790	5:2097668-2098740	2.95738	0.54227	-2.44724	down	7.39634e-07	7.80831e-06	unknown protein
AT4G15390	AT4G15390	4:8792811-8794293	29.6213	10.3788	-1.513	down	3.77476e-15	1.13605e-13	HXXXD-type acyl-transferase family protein
AT1G03990	FAO1	1:1024846-1027616	1.33454	0.627657	-1.0883	down	0.00188295	0.00819244	Long-chain fatty alcohol dehydrogenase family protein
AT3G27060	TSO2	3:9979865-9981295	83.0638	32.3094	-1.36227	down	8.88178e-16	2.88163e-14	Ferritin/ribonucleotide reductase-like family protein
AT3G62110	AT3G62110	3:22997030-23000041	12.6846	5.33826	-1.24864	down	4.53062e-10	7.79657e-09	Pectin lyase-like superfamily protein
AT4G12410	AT4G12410	4:7342955-7343590	1.18186	0.221833	-2.41352	down	0.00569492	0.0208095	SAUR-like auxin-responsive protein family
AT4G13210	AT4G13210	4:7669947-7673760	1.38985	0.684912	-1.02094	down	0.0115006	0.0368842	Pectin lyase-like superfamily protein
AT3G51180	AT3G51180	3:19013389-19016185	1.90158	0.713085	-1.41505	down	4.73376e-05	0.000331559	Zinc finger C-x8-C-x5-C-x3-H type family protein
AT1G49010	AT1G49010	1:18132644-18133925	11.5291	5.02613	-1.19777	down	9.43933e-08	1.15365e-06	Duplicated homeodomain-like superfamily protein
AT5G03190	CPUORF47	5:758373-761803	10.4902	4.86372	-1.10891	down	1.05174e-08	1.4789e-07	conserved peptide upstream open reading frame 47
AT5G02480	AT5G02480	5:547562-549912	152.767	53.2539	-1.52038	down	0	0	HSP20-like chaperones superfamily protein
AT2G20570	GLK1	2:8855357-8857756	41.3693	18.9142	-1.12909	down	5.93749e-11	1.15546e-09	GBF's pro-rich region-interacting factor 1
AT4G03010	AT4G03010	4:1329951-1331139	5.243	2.56899	-1.02919	down	0.000486117	0.00253705	RNI-like superfamily protein
AT3G02885	GASA5	3:638020-639055	18.5008	3.90245	-2.24513	down	3.73035e-14	1.0285e-12	GAST1 protein homolog 5
AT1G48670	AT1G48670	1:17998945-18001200	0.47575	0.0990491	-2.26399	down	0.0124706	0.0393813	auxin-responsive GH3 family protein
AT1G54385	AT1G54385	1:20301125-20303885	7.73222	3.05403	-1.34017	down	2.08928e-10	3.79403e-09	ARM repeat superfamily protein
AT4G25600	P4H12	4:13060658-13062595	5.61896	2.4443	-1.20088	down	3.60979e-05	0.000260733	Oxoglutarate/iron-dependent oxygenase
AT1G15580	IAA5	1:5365664-5366497	2.4462	0.155858	-3.97224	down	0.000455553	0.00240215	indole-3-acetic acid inducible 5
AT2G41510	CKX1	2:17314531-17317003	1.63654	0.290088	-2.49608	down	3.0182e-08	3.98938e-07	cytokinin oxidase/dehydrogenase 1
AT3G51960	ATBZIP24	3:19282600-19284146	1.41868	0.642647	-1.14245	down	0.0109903	0.0355216	basic leucine zipper 24
AT1G09750	AT1G09750	1:3157500-3161692	47.1678	21.8181	-1.11228	down	9.50795e-11	1.8122e-09	Eukaryotic aspartyl protease family protein
AT5G67450	AZF1	5:26918792-26919949	2.56861	0.458551	-2.48583	down	4.87785e-07	5.29212e-06	zinc-finger protein 1
AT5G44585	AT5G44585	5:17984615-17985473	5.72142	2.44366	-1.22733	down	0.0128887	0.0404384	unknown protein
AT2G39220	PLP6	2:16374895-16377020	6.14204	1.88087	-1.70732	down	5.30618e-11	1.03855e-09	PATATIN-like protein 6
AT4G36570	ATRL3	4:17254659-17255716	11.488	3.23393	-1.82877	down	1.85926e-05	0.000145033	RAD-like 3
AT3G14540	TPS19	3:4881438-4883936	2.12173	0.651074	-1.70435	down	2.15263e-06	2.0767e-05	Terpenoid cyclases/Protein prenyltransferases superfamily protein
AT5G59020	AT5G59020	5:23826974-23830437	2.8187	1.17973	-1.25657	down	3.27908e-06	3.0424e-05	Protein of unknown function (DUF3527)
AT3G45960	EXLA3	3:16892755-16893900	0.860514	0.167591	-2.36026	down	0.00802726	0.027516	expansin-like A3
AT3G58190	LBD29	3:21548483-21549558	1.1401	0.414495	-1.45973	down	0.0141426	0.0436466	lateral organ boundaries-domain 29
AT3G11110	ATL66	3:3479978-3480455	3.93858	1.6265	-1.2759	down	0.0132108	0.0412648	RING/U-box superfamily protein
AT1G23340	AT1G23340	1:8283643-8286832	1.89007	0.620967	-1.60585	down	1.26557e-05	0.000103103	Protein of Unknown Function (DUF239)
AT4G31850	PGR3	4:15403019-15409000	15.742	7.52128	-1.06557	down	1.21297e-09	1.95679e-08	proton gradient regulation 3
AT5G65830	ATRLP57	5:26342115-26343321	9.55211	4.67873	-1.0297	down	3.3845e-05	0.000246416	receptor like protein 57
AT1G49990	AT1G49990	1:18513627-18517249	1.05604	0.343725	-1.61934	down	0.00331657	0.0131983	F-box family protein
AT2G35860	FLA16	2:15059336-15062122	47.81	20.9513	-1.19027	down	1.68043e-12	3.87317e-11	FASCICLIN-like arabinogalactan protein 16 precursor
AT2G29290	AT2G29290	2:12585855-12587742	8.80048	3.77076	-1.22273	down	1.90581e-07	2.22272e-06	NAD(P)-binding Rossmann-fold superfamily protein
AT2G18560	AT2G18560	2:8059287-8061056	4.47478	2.12331	-1.0755	down	6.83865e-05	0.000460012	UDP-Glycosyltransferase superfamily protein
AT1G27660	BHLH110	1:9621569-9626004	2.58694	1.25084	-1.04834	down	0.000592387	0.00301822	basic helix-loop-helix (bHLH) DNA-binding superfamily protein
AT1G74770	AT1G74770	1:28089570-28094834	6.67411	2.96872	-1.16873	down	4.61277e-09	6.84525e-08	zinc ion binding
AT5G41400	AT5G41400	5:16569376-16570177	16.6485	7.0614	-1.23736	down	5.00363e-07	5.41418e-06	RING/U-box superfamily protein
AT4G23220	CRK14	4:12153955-12157091	1.64588	0.418153	-1.97676	down	4.48704e-07	4.90733e-06	cysteine-rich RLK (RECEPTOR-like protein kinase) 14
AT5G23920	AT5G23920	5:8073223-8074170	41.4832	19.7239	-1.07258	down	1.21337e-08	1.68869e-07	unknown protein
AT1G78940	AT1G78940	1:29680821-29684161	1.94429	0.86074	-1.17559	down	5.84144e-06	5.10884e-05	Protein kinase protein with adenine nucleotide alpha hydrolases-like domain
AT2G46570	LAC6	2:19126871-19129105	0.861697	0.160319	-2.42623	down	0.000104315	0.000666715	laccase 6
AT3G17185	TASIR-ARF	3:5861490-5862437	17.1189	5.72193	-1.58102	down	4.69289e-08	6.05175e-07	TAS3/TASIR-ARF (TRANS-ACTING SIRNA3)
AT5G52055	AT5G52055	5:21147954-21148865	0.991804	0.11855	-3.06456	down	0.0124022	0.03922	transposable element gene
AT2G29310	AT2G29310	2:12590057-12591363	11.0475	5.1189	-1.10981	down	1.22255e-06	1.23682e-05	NAD(P)-binding Rossmann-fold superfamily protein
AT2G39880	MYB25	2:16647944-16649479	3.58939	1.52493	-1.235	down	0.000316233	0.00174189	myb domain protein 25
AT1G22630	AT1G22630	1:8003314-8004304	33.5912	14.3547	-1.22656	down	2.20788e-08	2.97524e-07	unknown protein
AT2G37450	AT2G37450	2:15722567-15725062	14.2425	6.13361	-1.21539	down	4.22062e-12	9.38578e-11	nodulin MtN21 /EamA-like transporter family protein
AT5G25160	ZFP3	5:8687456-8688415	6.50026	2.8636	-1.18267	down	3.92944e-05	0.000280625	zinc finger protein 3
AT3G55150	ATEXO70H1	3:20440549-20442604	3.05108	0.958966	-1.66977	down	7.32795e-08	9.12634e-07	exocyst subunit exo70 family protein H1
AT3G54780	AT3G54780	3:20278876-20285126	2.21239	0.879889	-1.33021	down	4.19942e-07	4.61009e-06	Zinc finger (C3HC4-type RING finger) family protein
AT3G32040	AT3G32040	3:13047703-13049040	0.642531	0.10844	-2.56687	down	0.00899802	0.0302632	Terpenoid synthases superfamily protein
AT4G12870	AT4G12870	4:7542232-7543474	17.0366	8.04978	-1.08162	down	9.28527e-06	7.7727e-05	Gamma interferon responsive lysosomal thiol (GILT) reductase family protein
AT3G04320	AT3G04320	3:1143790-1144661	15.4421	6.97281	-1.14706	down	9.36156e-07	9.6627e-06	Kunitz family trypsin and protease inhibitor protein
AT1G73620	AT1G73620	1:27681407-27683130	20.6354	9.31241	-1.14789	down	1.33974e-07	1.60007e-06	Pathogenesis-related thaumatin superfamily protein
AT5G10390	HTR2	5:3268846-3269550	29.4846	10.1776	-1.53456	down	2.30047e-11	4.70131e-10	Histone superfamily protein
AT1G04570	AT1G04570	1:1246727-1248775	1.37216	0.332066	-2.04691	down	1.38914e-05	0.000111961	Major facilitator superfamily protein
AT5G67280	RLK	5:26842269-26845190	13.7188	6.57259	-1.06162	down	1.83916e-08	2.50655e-07	receptor-like kinase
AT4G20390	AT4G20390	4:11007034-11008066	12.9486	5.30092	-1.28848	down	7.99536e-07	8.3756e-06	Uncharacterised protein family (UPF0497)
AT1G65500	AT1G65500	1:24357866-24358616	8.32921	4.02438	-1.04942	down	0.00325665	0.0129928	unknown protein
AT3G11090	LBD21	3:3475001-3475604	12.1867	2.61026	-2.22304	down	1.88084e-10	3.44314e-09	LOB domain-containing protein 21
AT1G15165	AT1G15165	1:5217718-5220113	1.63785	0.728451	-1.1689	down	0.0129421	0.0405623	RING/FYVE/PHD zinc finger superfamily protein
AT2G28260	CNGC15	2:12049988-12052453	4.29562	2.14726	-1.00037	down	9.11033e-05	0.000592099	cyclic nucleotide-gated channel 15
AT1G32450	NPF7.3	1:11715149-11719970	7.7485	2.52626	-1.61691	down	4.22418e-12	9.38578e-11	nitrate transporter 1.5
AT3G50340	AT3G50340	3:18665093-18666672	16.9229	5.26244	-1.68517	down	2.66454e-15	8.18852e-14	unknown protein
AT3G10525	SMR1	3:3281361-3282032	34.6123	10.4011	-1.73455	down	1.11022e-15	3.57359e-14	LOSS OF GIANT CELLS FROM ORGANS
AT4G29720	PAO5	4:14553314-14555167	21.1937	8.20927	-1.36831	down	4.56968e-13	1.11506e-11	polyamine oxidase 5
AT1G53130	GRI	1:19792756-19795544	3.73837	1.05456	-1.82576	down	3.05623e-05	0.000225129	Stigma-specific Stig1 family protein
AT2G46530	ARF11	2:19104664-19108331	2.77464	1.32291	-1.06859	down	4.34576e-06	3.93183e-05	auxin response factor 11
AT1G55265	AT1G55265	1:20617312-20620136	11.3757	4.8141	-1.24061	down	1.66627e-05	0.000131952	Protein of unknown function, DUF538
AT4G00955	AT4G00955	4:412117-413327	2.76191	1.28152	-1.10782	down	0.0025203	0.0105141	FUNCTIONS IN: molecular_function unknown
AT1G22930	AT1G22930	1:8117338-8122127	25.7198	56.618	1.13838	up	0	0	T-complex protein 11
AT1G76650	CML38	1:28766749-28768138	7.60789	108.917	3.83958	up	0	0	calmodulin-like 38
AT4G02940	AT4G02940	4:1306502-1310946	33.9964	101.425	1.57696	up	0	0	oxidoreductase, 2OG-Fe(II) oxygenase family protein
AT5G59550	AT5G59550	5:23998258-23999793	13.6408	41.1199	1.59191	up	0	0	zinc finger (C3HC4-type RING finger) family protein
AT3G51910	HSFA7A	3:19265293-19266619	8.10071	23.5923	1.5422	up	5.85176e-12	1.28342e-10	heat shock transcription factor A7A
AT1G66570	SUC7	1:24835250-24837322	0.128417	1.24327	3.27523	up	3.09251e-06	2.88771e-05	sucrose-proton symporter 7
AT3G55980	SZF1	3:20776294-20778842	13.8277	54.9899	1.99161	up	0	0	salt-inducible zinc finger 1
AT3G20660	OCT4	3:7225134-7228595	4.79903	21.9238	2.19168	up	0	0	organic cation/carnitine transporter4
AT1G01720	NAC002	1:268329-270775	24.1142	81.9049	1.76407	up	0	0	NAC (No Apical Meristem) domain transcriptional regulator superfamily protein
AT1G61320	AT1G61320	1:22617369-22619853	0.177515	0.827699	2.22116	up	0.00109074	0.0051278	FBD / Leucine Rich Repeat domains containing protein
AT2G22880	AT2G22880	2:9741118-9741463	23.6524	47.4239	1.00363	up	0.000121529	0.000760956	VQ motif-containing protein
AT1G72520	LOX4	1:27308514-27312754	1.39173	8.87015	2.67208	up	0	0	PLAT/LH2 domain-containing lipoxygenase family protein
AT5G19100	AT5G19100	5:6408241-6409417	2.63784	11.859	2.16856	up	7.99361e-15	2.33004e-13	Eukaryotic aspartyl protease family protein
AT1G70290	TPS8	1:26471077-26474786	13.8913	85.6073	2.62355	up	0	0	trehalose-6-phosphatase synthase S8
AT4G02520	GSTF2	4:1110451-1111660	174.812	534.208	1.6116	up	0	0	glutathione S-transferase PHI 2
AT5G51390	AT5G51390	5:20875875-20878464	3.28191	8.7379	1.41275	up	0.000197387	0.00115968	unknown protein
AT5G59590	UGT76E2	5:24008982-24010649	5.45233	16.399	1.58867	up	9.30367e-14	2.44596e-12	UDP-glucosyl transferase 76E2
AT5G04310	AT5G04310	5:1203202-1207352	6.15638	15.705	1.35107	up	2.58356e-11	5.25874e-10	Pectin lyase-like superfamily protein
AT1G69790	AT1G69790	1:26266608-26269013	0.440135	1.04026	1.24092	up	0.00813733	0.0278278	Protein kinase superfamily protein
AT2G25735	AT2G25735	2:10975059-10975759	5.43355	22.5432	2.05273	up	1.90958e-14	5.39636e-13	unknown protein
AT2G41180	SIB2	2:17164794-17166025	11.4532	35.7165	1.64085	up	1.4122e-13	3.64685e-12	VQ motif-containing protein
AT3G03470	CYP89A9	3:824551-826437	7.49065	28.1749	1.91125	up	0	0	cytochrome P450, family 87, subfamily A, polypeptide 9
AT3G25190	AT3G25190	3:9174456-9175776	5.86726	17.0897	1.54237	up	7.87189e-10	1.31037e-08	Vacuolar iron transporter (VIT) family protein
AT2G24550	AT2G24550	2:10427855-10429222	18.192	47.287	1.37814	up	1.41442e-13	3.64796e-12	unknown protein
AT5G09980	PEP4	5:3122730-3123964	4.29086	11.6327	1.43885	up	1.79183e-05	0.000140417	elicitor peptide 4 precursor
AT5G42800	DFRA	5:17164140-17165918	9.19228	36.089	1.97307	up	0	0	dihydroflavonol 4-reductase
AT2G29440	GSTU6	2:12620059-12621148	37.8953	91.2008	1.26703	up	1.56675e-12	3.62344e-11	glutathione S-transferase tau 6
AT3G15950	NAI2	3:5397568-5402652	240.023	495.151	1.04469	up	1.86042e-07	2.17351e-06	DNA topoisomerase-related
AT4G05010	AT4G05010	4:2567473-2568162	5.70605	11.8902	1.0592	up	0.00124065	0.00571517	F-box family protein
AT5G61600	ERF104	5:24766385-24767430	13.8774	32.0874	1.20927	up	3.18271e-10	5.64384e-09	ethylene response factor 104
AT5G61440	ACHT5	5:24707499-24708893	14.5732	68.5865	2.2346	up	0	0	atypical CYS HIS rich thioredoxin 5
AT2G27830	AT2G27830	2:11860217-11861475	9.35546	74.1614	2.98679	up	0	0	unknown protein
AT5G22920	AT5G22920	5:7664990-7667265	16.8867	103.086	2.60989	up	0	0	CHY-type/CTCHY-type/RING-type Zinc finger protein
AT1G19530	AT1G19530	1:6763914-6764971	7.76872	46.0014	2.56593	up	0	0	unknown protein
AT1G47960	C/VIF1	1:17675487-17683629	3.75747	7.6569	1.027	up	2.71543e-05	0.00020207	cell wall / vacuolar inhibitor of fructosidase 1
AT5G02580	AT5G02580	5:579851-580787	1.86354	3.94212	1.08093	up	0.00406372	0.0156755	Plant protein 1589 of unknown function
AT1G05560	UGT75B1	1:1645497-1647162	6.26014	34.0677	2.44414	up	0	0	UDP-glucosyltransferase 75B1
AT5G19097	AT5G19097	5:6403276-6407608	0.417384	1.11055	1.41182	up	4.06467e-05	0.000288966	transposable element gene
AT4G17900	AT4G17900	4:9945869-9948078	16.1413	61.2828	1.92472	up	0	0	PLATZ transcription factor family protein
AT5G50670	SPL13B	5:20615703-20617901	6.36222	13.7526	1.11211	up	3.64524e-07	4.05856e-06	Squamosa promoter-binding protein-like (SBP domain) transcription factor family protein
AT1G35260	MLP165	1:12936848-12937787	10.7158	26.8709	1.3263	up	8.76226e-10	1.44209e-08	MLP-like protein 165
AT1G64065	AT1G64065	1:23778352-23779529	1.11944	4.30144	1.94204	up	6.1851e-08	7.81285e-07	Late embryogenesis abundant (LEA) hydroxyproline-rich glycoprotein family
AT4G33120	AT4G33120	4:15975385-15978111	9.10998	18.4369	1.01708	up	6.7784e-07	7.19697e-06	S-adenosyl-L-methionine-dependent methyltransferases superfamily protein
AT1G64710	AT1G64710	1:24044544-24046552	18.0031	41.093	1.19064	up	5.14211e-12	1.13021e-10	GroES-like zinc-binding dehydrogenase family protein
AT2G06050	OPR3	2:2359113-2362302	20.0219	50.0606	1.3221	up	0	0	oxophytodienoate-reductase 3
AT1G80160	AT1G80160	1:30151002-30152190	0.462143	16.218	5.13311	up	0	0	Lactoylglutathione lyase / glyoxalase I family protein
AT1G33760	ERF022	1:12237877-12238598	0.870789	2.56661	1.55947	up	0.00109492	0.00514034	Integrase-type DNA-binding superfamily protein
AT1G14200	AT1G14200	1:4854383-4855200	11.5724	37.312	1.68896	up	4.88498e-15	1.44668e-13	RING/U-box superfamily protein
AT1G76790	AT1G76790	1:28816640-28823673	138.057	278.274	1.01124	up	6.98497e-09	1.00792e-07	O-methyltransferase family protein
AT4G17500	ERF1A	4:9759324-9760340	29.7663	281.075	3.2392	up	0	0	ethylene responsive element binding factor 1
AT5G56870	BGAL4	5:23004195-23008649	16.4277	71.6907	2.12565	up	0	0	beta-galactosidase 4
AT3G28290	AT14A	3:10547503-10549367	1.04941	6.22979	2.56961	up	8.88178e-16	2.88163e-14	Protein of unknown function (DUF677)
AT1G27130	GSTU13	1:9425459-9426886	51.7305	105.831	1.03267	up	3.17312e-09	4.79616e-08	glutathione S-transferase tau 13
AT3G15510	ATNAC2	3:5243509-5245382	1.85545	9.585	2.36901	up	0	0	NAC domain containing protein 2
AT1G69600	ZHD11	1:26182469-26183198	2.87722	9.18114	1.674	up	7.28914e-07	7.70712e-06	zinc finger homeodomain 1
AT1G61340	AT1G61340	1:22628264-22630009	5.98434	11.9834	1.00177	up	5.73853e-05	0.000392226	F-box family protein
AT1G44350	ILL6	1:16834209-16838286	6.90919	53.9292	2.96448	up	0	0	IAA-leucine resistant (ILR)-like gene 6
AT5G55970	AT5G55970	5:22667234-22669545	2.57922	12.152	2.23619	up	0	0	RING/U-box superfamily protein
AT5G08350	AT5G08350	5:2686244-2687251	7.73485	15.6466	1.01641	up	1.34503e-05	0.000108793	GRAM domain-containing protein / ABA-responsive protein-related
AT2G23010	SCPL9	2:9798842-9802674	1.08026	2.79032	1.36905	up	9.96072e-05	0.000641434	serine carboxypeptidase-like 9
AT4G17490	ERF6	4:9752823-9753867	3.92808	42.6115	3.43935	up	0	0	ethylene responsive element binding factor 6
AT3G28345	ABCB15	3:10593752-10598775	2.73876	7.2308	1.40063	up	1.04587e-11	2.22672e-10	ABC transporter family protein
AT1G64940	CYP89A6	1:24123788-24125324	0.911978	3.26787	1.84128	up	1.36814e-07	1.63207e-06	cytochrome P450, family 87, subfamily A, polypeptide 6
AT4G34210	ASK11	4:16379002-16379461	1.14311	6.99134	2.6126	up	1.68743e-06	1.66899e-05	SKP1-like 11
AT1G72140	NPF5.12	1:27141813-27144490	12.3142	25.9674	1.07638	up	5.39486e-09	7.92504e-08	Major facilitator superfamily protein
AT4G39940	APK2	4:18519716-18521568	87.0762	204.847	1.23419	up	2.0477e-12	4.69312e-11	APS-kinase 2
AT5G14180	LIP2	5:4571336-4574462	2.83184	10.0725	1.83061	up	1.12421e-12	2.63285e-11	Myzus persicae-induced lipase 1
AT3G57530	CPK32	3:21296553-21299591	22.4946	46.5228	1.04836	up	4.73199e-10	8.12938e-09	calcium-dependent protein kinase 32
AT1G02660	AT1G02660	1:571954-574981	7.71379	24.1387	1.64583	up	0	0	alpha/beta-Hydrolases superfamily protein
AT3G48580	XTH11	3:18007164-18008488	3.21026	13.4796	2.07001	up	8.65974e-15	2.50273e-13	xyloglucan endotransglucosylase/hydrolase 11
AT2G29490	GSTU1	2:12631377-12632473	19.5688	115.278	2.55849	up	0	0	glutathione S-transferase TAU 1
AT5G19110	AT5G19110	5:6411560-6413170	6.7379	46.6068	2.79017	up	0	0	Eukaryotic aspartyl protease family protein
AT5G61820	AT5G61820	5:24834316-24836694	52.9204	210.321	1.9907	up	0	0	FUNCTIONS IN: molecular_function unknown
AT1G12200	AT1G12200	1:4137532-4140028	13.0057	39.0266	1.58531	up	0	0	Flavin-binding monooxygenase family protein
AT2G25200	AT2G25200	2:10736482-10737654	1.73677	4.48992	1.37028	up	3.75358e-05	0.000269578	Plant protein of unknown function (DUF868)
AT1G76690	OPR2	1:28778889-28783248	19.638	66.931	1.76903	up	0	0	12-oxophytodienoate reductase 2
AT5G02230	AT5G02230	5:448104-450654	8.66954	20.6485	1.25201	up	1.3439e-10	2.49608e-09	Haloacid dehalogenase-like hydrolase (HAD) superfamily protein
AT3G22250	UGT82A1	3:7867752-7870229	0.456695	2.41768	2.40432	up	1.92838e-08	2.61764e-07	UDP-Glycosyltransferase superfamily protein
AT1G60750	AT1G60750	1:22362292-22363854	0.2806	3.60392	3.68298	up	5.9974e-09	8.71591e-08	NAD(P)-linked oxidoreductase superfamily protein
AT2G46510	AIB	2:19090952-19093315	7.80641	17.5237	1.16658	up	3.53514e-10	6.1827e-09	ABA-inducible BHLH-type transcription factor
AT1G73480	AT1G73480	1:27628938-27632806	4.63583	13.914	1.58564	up	4.81837e-14	1.31425e-12	alpha/beta-Hydrolases superfamily protein
AT5G52570	BETA-OHASE 2	5:21330638-21337002	15.077	34.1908	1.18126	up	6.34259e-10	1.07156e-08	beta-carotene hydroxylase 2
AT1G10150	PP2A10	1:3325823-3327614	6.34339	13.8582	1.12742	up	7.4839e-08	9.30918e-07	Carbohydrate-binding protein
AT1G03740	AT1G03740	1:933511-937043	19.7986	46.6513	1.23652	up	8.88178e-16	2.88163e-14	Protein kinase superfamily protein
AT2G33380	PXG3	2:14144830-14146471	1.89459	11.431	2.593	up	4.44089e-16	1.4809e-14	Caleosin-related family protein
AT5G49450	BZIP1	5:20051828-20052735	12.4527	77.2976	2.63396	up	0	0	basic leucine-zipper 1
AT4G34131	UGT73B3	4:16341008-16344818	11.7439	40.428	1.78344	up	0	0	UDP-glucosyl transferase 73B3
AT2G29350	SAG13	2:12600913-12602556	0.345671	1.39981	2.01776	up	0.000145256	0.000886105	senescence-associated gene 13
AT2G19800	MIOX2	2:8530895-8533508	162.072	432.668	1.41662	up	1.33227e-15	4.23478e-14	myo-inositol oxygenase 2
AT1G33055	AT1G33055	1:11966469-11972578	0.202792	25.3839	6.96777	up	0	0	unknown protein
AT2G41850	ADPG2	2:17461654-17464161	1.71807	3.71795	1.11372	up	0.000148455	0.000902645	polygalacturonase abscission zone A. thaliana
AT3G18690	MKS1	3:6427402-6430514	5.587	17.1605	1.61894	up	1.69877e-11	3.5355e-10	MAP kinase substrate 1
AT4G01360	AT4G01360	4:564759-566310	2.45436	5.45832	1.15311	up	5.14126e-05	0.000356061	unknown protein
AT1G56250	VBF	1:21061599-21062995	1.07107	2.29649	1.10038	up	0.00619856	0.0222626	phloem protein 2-B14
AT5G39580	PER62	5:15847077-15849108	34.1116	125.583	1.88031	up	0	0	Peroxidase superfamily protein
AT2G30400	OFP2	2:12956560-12957554	1.90782	5.23704	1.45683	up	1.36958e-05	0.000110559	ovate family protein 2
AT5G27350	SFP1	5:9648666-9654426	30.8387	79.8178	1.37197	up	2.22045e-16	7.54026e-15	Major facilitator superfamily protein
AT1G25220	ASB1	1:8835385-8839549	61.502	170.921	1.47463	up	0	0	anthranilate synthase beta subunit 1
AT2G04400	AT2G04400	2:1531147-1535118	84.1995	232.564	1.46575	up	0	0	Aldolase-type TIM barrel family protein
AT5G13080	WRKY75	5:4149739-4151150	2.32038	18.9335	3.02851	up	0	0	WRKY DNA-binding protein 75
AT5G65110	ACX2	5:26009634-26012519	29.1897	60.9248	1.06157	up	8.64233e-11	1.6534e-09	acyl-CoA oxidase 2
AT4G00750	AT4G00750	4:314352-320895	5.48173	12.5499	1.19497	up	2.39987e-09	3.69036e-08	S-adenosyl-L-methionine-dependent methyltransferases superfamily protein
AT2G38250	GT-3B	2:16018356-16019500	7.14539	16.2496	1.18532	up	1.89128e-07	2.2083e-06	Homeodomain-like superfamily protein
AT1G21680	AT1G21680	1:7613004-7615339	10.9424	39.5183	1.85259	up	0	0	DPP6 N-terminal domain-like protein
AT4G33980	AT4G33980	4:16282695-16285059	6.22382	13.5729	1.12486	up	2.33678e-06	2.24056e-05	FUNCTIONS IN: molecular_function unknown
AT1G05575	AT1G05575	1:1661690-1662187	1.27538	6.61621	2.37508	up	1.92498e-06	1.87932e-05	unknown protein
AT5G41610	CHX18	5:16638369-16641728	1.36477	4.49615	1.72003	up	0	0	cation/H+ exchanger 18
AT2G23110	AT2G23110	2:9840455-9841366	1.08697	6.76747	2.63831	up	5.72863e-09	8.36109e-08	Late embryogenesis abundant protein, group 6
AT2G38240	AT2G38240	2:16012534-16014753	91.1438	882.485	3.27535	up	0	0	2-oxoglutarate (2OG) and Fe(II)-dependent oxygenase superfamily protein
AT2G30600	AT2G30600	2:13036875-13042586	61.5582	126.584	1.04007	up	1.25344e-12	2.92207e-11	BTB/POZ domain-containing protein
AT1G15380	AT1G15380	1:5290744-5292535	6.78569	20.8463	1.61922	up	7.17204e-14	1.9253e-12	Lactoylglutathione lyase / glyoxalase I family protein
AT1G69920	GSTU12	1:26334249-26335558	1.21747	2.46398	1.01711	up	0.0130103	0.0407397	glutathione S-transferase TAU 12
AT1G07985	AT1G07985	1:2475404-2476155	1.56892	7.45934	2.24928	up	7.02055e-10	1.1812e-08	Expressed protein
AT1G80440	AT1G80440	1:30241606-30243071	10.6155	81.8332	2.94651	up	0	0	Galactose oxidase/kelch repeat superfamily protein
AT4G37260	MYB73	4:17540489-17546484	20.5664	48.4564	1.2364	up	3.83915e-12	8.56766e-11	myb domain protein 73
AT1G21130	AT1G21130	1:7399061-7400605	47.7789	253.716	2.40877	up	0	0	O-methyltransferase family protein
AT1G29357	AT1G29357	1:10274047-10275718	9.21087	22.3218	1.27704	up	0	0	other RNA
AT3G28930	AIG2	3:10959685-10960808	40.3463	144.538	1.84094	up	0	0	AIG2-like (avirulence induced gene) family protein
AT5G05600	AT5G05600	5:1672119-1674739	99.0884	676.689	2.7717	up	0	0	2-oxoglutarate (2OG) and Fe(II)-dependent oxygenase superfamily protein
AT1G77210	STP14	1:29008938-29012096	2.11894	7.81238	1.88242	up	6.61982e-12	1.43947e-10	sugar transporter 14
AT5G54060	A3G2XYLT	5:21936878-21938369	2.07559	5.63877	1.44186	up	6.17323e-07	6.58532e-06	UDP-glucose:flavonoid 3-o-glucosyltransferase
AT1G80180	AT1G80180	1:30156825-30157584	20.7125	73.7568	1.83227	up	0	0	unknown protein
AT3G62950	GRXC11	3:23266248-23266934	0.63937	2.62218	2.03604	up	0.000500135	0.00260221	Thioredoxin superfamily protein
AT4G13830	ATJ20	4:8011423-8012780	28.5366	81.7431	1.51828	up	0	0	DNAJ-like 20
AT2G14520	CBSDUF3	2:6182192-6184648	2.45098	6.11411	1.31878	up	2.6282e-06	2.49068e-05	CBS domain-containing protein with a domain of unknown function (DUF21)
AT4G31110	WAKL18	4:15127245-15130021	1.77402	4.51051	1.34627	up	1.66123e-07	1.95312e-06	Wall-associated kinase family protein
AT1G17990	AT1G17990	1:6192070-6194093	5.57803	18.4379	1.72485	up	0	0	FMN-linked oxidoreductases superfamily protein
AT5G56750	NDL1	5:22957876-22960916	16.5327	42.0058	1.34527	up	1.20126e-13	3.11e-12	N-MYC downregulated-like 1
AT3G14050	RSH2	3:4650756-4653914	9.25617	36.8328	1.9925	up	0	0	RELA/SPOT homolog 2
AT1G59870	ABCG36	1:22034505-22040038	105.416	278.881	1.40355	up	6.26965e-11	1.21893e-09	ABC-2 and Plant PDR ABC-type transporter family protein
AT5G39660	CDF2	5:15878698-15881044	3.73475	9.02501	1.27292	up	0	0	cycling DOF factor 2
AT4G10270	AT4G10270	4:6374733-6376111	0.846975	35.0329	5.37025	up	0	0	Wound-responsive family protein
AT2G26150	HSFA2	2:11135681-11137396	6.44441	13.4395	1.06036	up	3.6704e-13	9.07577e-12	heat shock transcription factor A2
AT3G14260	AT3G14260	3:4747768-4748819	0.655669	1.81728	1.47074	up	0.00450194	0.0170941	Protein of unknown function (DUF567)
AT5G04370	NAMT1	5:1231696-1234147	0.701655	3.1869	2.18332	up	6.25867e-10	1.05826e-08	S-adenosyl-L-methionine-dependent methyltransferases superfamily protein
AT5G38200	AT5G38200	5:15256275-15258755	7.06119	28.9157	2.03387	up	0	0	Class I glutamine amidotransferase-like superfamily protein
AT1G01180	AT1G01180	1:75582-76758	4.027	9.87814	1.29454	up	3.96679e-07	4.38542e-06	S-adenosyl-L-methionine-dependent methyltransferases superfamily protein
AT1G71520	ERF020	1:26938524-26939106	0.610863	27.3247	5.48321	up	0	0	Integrase-type DNA-binding superfamily protein
AT5G22270	AT5G22270	5:7372232-7373102	6.10918	15.4357	1.33722	up	1.56933e-06	1.56205e-05	unknown protein
AT3G43250	AT3G43250	3:15216712-15217462	0.563548	2.95885	2.39243	up	6.89409e-06	5.94444e-05	Family of unknown function (DUF572)
AT4G15760	MO1	4:8972648-8974690	24.8526	202.576	3.027	up	0	0	monooxygenase 1
AT3G23170	AT3G23170	3:8267941-8268735	14.5604	73.6465	2.33857	up	0	0	unknown protein
AT1G44608	AT1G44608	1:16875118-16876258	5.99305	12.4804	1.05831	up	9.75237e-05	0.000630208	unknown protein
AT3G51450	SSL7	3:19090946-19092509	6.73944	26.4425	1.97216	up	0	0	Calcium-dependent phosphotriesterase superfamily protein
AT5G58350	WNK4	5:23582494-23587801	12.3965	52.2795	2.07631	up	0	0	with no lysine (K) kinase 4
AT1G23850	AT1G23850	1:8425738-8427235	3.61112	14.1192	1.96714	up	2.88658e-15	8.83094e-14	unknown protein
AT2G26560	PLP2	2:11293768-11295806	5.9219	140.507	4.56844	up	0	0	phospholipase A 2A
AT5G47560	TDT	5:19287368-19290465	71.9325	176.743	1.29694	up	2.31348e-12	5.25498e-11	tonoplast dicarboxylate transporter
AT3G26830	CYP71B15	3:9887947-9889705	4.06912	11.1016	1.44797	up	1.89507e-10	3.46607e-09	Cytochrome P450 superfamily protein
AT1G52040	MBP1	1:19350374-19352782	0.790262	15.45	4.28913	up	0	0	myrosinase-binding protein 1
AT3G21500	DXPS1	3:7573064-7576623	1.69048	5.62611	1.73471	up	1.20666e-10	2.25557e-09	1-deoxy-D-xylulose 5-phosphate synthase 1
AT1G63180	UGE3	1:23427408-23429603	7.00408	21.6659	1.62916	up	2.22045e-14	6.23162e-13	UDP-D-glucose/UDP-D-galactose 4-epimerase 3
AT1G24909	AT1G24909	1:8785784-8787914	1.19269	3.40289	1.51254	up	0.00010682	0.000680992	Glutamine amidotransferase type 1 family protein
AT1G76590	AT1G76590	1:28740690-28742207	5.29607	22.2847	2.07306	up	0	0	PLATZ transcription factor family protein
AT3G04640	AT3G04640	3:1260905-1261683	2.76512	9.77194	1.8213	up	1.39788e-10	2.58689e-09	glycine-rich protein
AT5G05730	ASA1	5:1719556-1722910	44.4491	174.161	1.9702	up	0	0	anthranilate synthase alpha subunit 1
AT2G01850	XTH27	2:385198-387344	106.982	216.981	1.02021	up	2.86741e-09	4.36322e-08	endoxyloglucan transferase A3
AT3G52400	SYP122	3:19425633-19427141	8.37788	23.4844	1.48705	up	2.25153e-13	5.66358e-12	syntaxin of plants 122
AT2G18670	ATL56	2:8093219-8095779	2.60047	5.70048	1.13231	up	8.87025e-06	7.45899e-05	RING/U-box superfamily protein
AT3G16690	SWEET16	3:5684358-5686490	5.64271	16.2629	1.52713	up	7.53983e-09	1.08186e-07	Nodulin MtN3 family protein
AT4G35630	PSAT1	4:16904058-16908357	103.965	408.218	1.97324	up	0	0	phosphoserine aminotransferase
AT4G08555	AT4G08555	4:5448132-5448523	24.7664	83.643	1.75586	up	4.54525e-13	1.11043e-11	unknown protein
AT3G21260	GLTP3	3:7464019-7465785	6.69364	13.889	1.05309	up	3.83869e-06	3.49948e-05	Glycolipid transfer protein (GLTP) family protein
AT3G62150	ABCB21	3:23008754-23013909	15.83	46.6405	1.55892	up	0	0	P-glycoprotein 21
AT5G54080	HGO	5:21945868-21952550	11.1725	34.2491	1.61612	up	0	0	homogentisate 1,2-dioxygenase
AT5G49690	UGT91C1	5:20189654-20191390	3.80992	21.8404	2.51917	up	0	0	UDP-Glycosyltransferase superfamily protein
AT1G20510	4CLL5	1:7103453-7105881	21.3267	82.7515	1.95612	up	0	0	OPC-8:0 CoA ligase1
AT5G54960	PDC2	5:22310686-22312761	50.8353	158.907	1.64428	up	0	0	pyruvate decarboxylase-2
AT4G18205	PUP21	4:10073757-10075271	15.5673	37.499	1.26833	up	2.81031e-11	5.70319e-10	Nucleotide-sugar transporter family protein
AT3G15500	NAC055	3:5234616-5236088	1.6778	60.7632	5.17855	up	0	0	NAC domain containing protein 3
AT1G78340	GSTU22	1:29472891-29473863	4.05937	16.7202	2.04227	up	1.70974e-14	4.85181e-13	glutathione S-transferase TAU 22
AT2G28860	CYP710A4	2:12388200-12389872	0.0970152	1.98306	4.35337	up	2.40951e-08	3.23198e-07	cytochrome P450, family 710, subfamily A, polypeptide 4
AT2G25770	AT2G25770	2:10992807-10993652	4.65465	9.43907	1.01997	up	5.14474e-05	0.000356166	Polyketide cyclase/dehydrase and lipid transport superfamily protein
AT3G05937	AT3G05937	3:1775901-1776775	4.93707	12.9716	1.39363	up	1.16895e-07	1.41182e-06	unknown protein
AT2G17850	STR17	2:7760004-7760822	0.254395	10.0747	5.30753	up	1.67537e-06	1.65949e-05	Rhodanese/Cell cycle control phosphatase superfamily protein
AT4G19370	AT4G19370	4:10566149-10567838	0.868226	3.03212	1.80418	up	3.48297e-05	0.000252997	Protein of unknown function (DUF1218)
AT1G76470	AT1G76470	1:28689769-28691449	2.22695	21.1345	3.24646	up	0	0	NAD(P)-binding Rossmann-fold superfamily protein
AT5G24420	PGL5	5:8336613-8338008	2.0676	25.6525	3.63307	up	0	0	6-phosphogluconolactonase 5
AT3G52800	SAP6	3:19569310-19570682	43.732	101.255	1.21123	up	1.16374e-12	2.71916e-11	A20/AN1-like zinc finger family protein
AT1G59590	ZCF37	1:21887751-21888792	1.86259	4.05398	1.12203	up	0.000812281	0.00397174	ZCF37
AT3G05200	ATL6	3:1476981-1478730	12.0862	32.9439	1.44666	up	5.55112e-15	1.63445e-13	RING/U-box superfamily protein
AT1G09940	HEMA2	1:3236994-3239554	14.9838	30.9797	1.04792	up	1.9087e-09	2.98922e-08	Glutamyl-tRNA reductase family protein
AT5G04040	SDP1	5:1089341-1093179	10.6127	29.252	1.46275	up	0	0	Patatin-like phospholipase family protein
AT2G39030	NATA1	2:16298226-16299202	0.50949	50.2534	6.62403	up	0	0	Acyl-CoA N-acyltransferases (NAT) superfamily protein
AT1G66280	BGLU22	1:24706511-24709785	143.383	313.402	1.12814	up	1.46998e-09	2.34174e-08	Glycosyl hydrolase superfamily protein
AT1G53903	AT1G53903	1:20132287-20133017	1.97418	10.5143	2.41302	up	2.59207e-10	4.64497e-09	Protein of unknown function (DUF581)
AT2G44840	ERF13	2:18495340-18496272	0.616093	2.55435	2.05174	up	1.7358e-05	0.000136446	ethylene-responsive element binding factor 13
AT3G02150	TCP13	3:391056-392758	13.9184	33.0436	1.24738	up	0	0	plastid transcription factor 1
AT1G78380	GSTU19	1:29486412-29487906	401.034	1460.77	1.86494	up	0	0	glutathione S-transferase TAU 19
AT5G63970	AT5G63970	5:25599513-25609247	4.71464	13.286	1.49469	up	0	0	Copine (Calcium-dependent phospholipid-binding protein) family
AT5G48400	GLR1.2	5:19616243-19619246	0.437324	0.998752	1.19143	up	0.00113671	0.00530961	Glutamate receptor family protein
AT5G42580	CYP705A12	5:17023645-17025229	3.18483	11.879	1.89913	up	8.88178e-15	2.56326e-13	cytochrome P450, family 705, subfamily A, polypeptide 12
AT3G56200	AT3G56200	3:20850028-20852027	18.9886	74.8405	1.97868	up	0	0	Transmembrane amino acid transporter family protein
AT4G01250	WRKY22	4:522603-524216	12.8303	25.762	1.00569	up	1.60913e-07	1.89734e-06	WRKY family transcription factor
AT1G69880	TRX8	1:26321478-26322993	18.1045	110.919	2.61508	up	0	0	thioredoxin H-type 8
AT1G66090	AT1G66090	1:24602145-24604763	2.70489	8.82123	1.70541	up	2.79505e-11	5.67789e-10	Disease resistance protein (TIR-NBS class)
AT5G39610	ATNAC2	5:15858399-15859788	16.4655	51.6873	1.65036	up	0	0	NAC domain containing protein 6
AT5G17380	HACL	5:5724758-5726746	69.6044	248.908	1.83837	up	0	0	Thiamine pyrophosphate dependent pyruvate decarboxylase family protein
AT3G23570	AT3G23570	3:8457777-8459691	28.5186	77.7524	1.44699	up	4.44089e-16	1.4809e-14	alpha/beta-Hydrolases superfamily protein
AT4G26288	AT4G26288	4:13307460-13313109	0.128942	1.04809	3.02296	up	0.000104314	0.000666715	FUNCTIONS IN: molecular_function unknown
AT4G16190	AT4G16190	4:9171466-9173105	69.9795	143.722	1.03827	up	6.14313e-10	1.03959e-08	Papain family cysteine protease
AT1G43800	S-ACP-DES6	1:16577609-16579722	1.40767	6.83757	2.28018	up	7.03215e-13	1.67972e-11	Plant stearoyl-acyl-carrier-protein desaturase family protein
AT2G43820	UGT74F2	2:18152226-18153908	56.3331	199.515	1.82444	up	0	0	UDP-glucosyltransferase 74F2
AT1G62540	FMOGS-OX2	1:23151793-23155717	0.712867	1.64079	1.20268	up	0.00182805	0.00797911	flavin-monooxygenase glucosinolate S-oxygenase 2
AT1G70700	TIFY7	1:26654767-26657064	33.9385	360.822	3.41029	up	0	0	TIFY domain/Divergent CCT motif family protein
AT4G21840	MSRB8	4:11587048-11588272	0.447822	2.04135	2.18852	up	0.000429286	0.00228076	methionine sulfoxide reductase B8
AT1G61820	BGLU46	1:22835077-22838615	14.6649	41.1613	1.48892	up	0	0	beta glucosidase 46
AT5G40450	AT5G40450	5:16184649-16195651	22.9931	55.0909	1.26061	up	2.00757e-11	4.13175e-10	unknown protein
AT1G21100	AT1G21100	1:7386838-7388428	21.6666	78.8672	1.86395	up	0	0	O-methyltransferase family protein
AT4G37850	BHLH25	4:17796092-17797900	2.4071	9.99235	2.05353	up	2.21823e-13	5.58669e-12	basic helix-loop-helix (bHLH) DNA-binding superfamily protein
AT3G58750	CSY2	3:21724313-21727690	28.7995	66.2869	1.20268	up	1.01763e-12	2.40799e-11	citrate synthase 2
AT1G56240	PP2B13	1:21056231-21057815	0.382993	1.79555	2.22904	up	3.05794e-05	0.000225174	phloem protein 2-B13
AT1G76640	CML39	1:28765323-28765803	0.904453	2.63038	1.54015	up	0.0152677	0.0463744	Calcium-binding EF-hand family protein
AT3G51895	SULTR3	3:19251286-19255760	1.20947	3.8833	1.68291	up	7.41442e-09	1.06461e-07	sulfate transporter 3
AT4G33050	EDA39	4:15944321-15947026	23.6411	74.5765	1.65742	up	0	0	calmodulin-binding family protein
AT2G15490	UGT73B4	2:6758680-6763501	13.2886	140.884	3.40624	up	0	0	UDP-glycosyltransferase 73B4
AT1G60260	BGLU5	1:22218787-22221409	1.87303	4.19797	1.16432	up	8.04683e-05	0.00053094	beta glucosidase 5
AT1G13990	AT1G13990	1:4794755-4796597	31.2442	83.9683	1.42625	up	2.22045e-16	7.54026e-15	unknown protein
AT1G78850	AT1G78850	1:29641925-29643431	147.019	470.775	1.67903	up	0	0	D-mannose binding lectin protein with Apple-like carbohydrate-binding domain
AT1G05562	AT1G05562	1:1645497-1647162	52.0058	368.072	2.82325	up	0	0	Potential natural antisense gene, locus overlaps with AT1G05560
AT4G35750	AT4G35750	4:16940506-16941862	57.3838	184.729	1.68669	up	0	0	SEC14 cytosolic factor family protein / phosphoglyceride transfer family protein
AT4G33070	PDC1	4:15952288-15954771	3.354	49.2316	3.87563	up	0	0	Thiamine pyrophosphate dependent pyruvate decarboxylase family protein
AT1G73080	PEPR1	1:27484512-27488201	11.8698	24.5574	1.04886	up	1.09286e-09	1.77427e-08	PEP1 receptor 1
AT5G63790	NAC102	5:25523844-25528013	61.7314	235.235	1.93003	up	0	0	NAC domain containing protein 102
AT3G13110	SAT3	3:4214616-4216302	56.1956	146.971	1.38701	up	6.66134e-16	2.18911e-14	serine acetyltransferase 2
AT3G12145	FLR1	3:3874498-3876237	23.4195	132.126	2.49613	up	0	0	Leucine-rich repeat (LRR) family protein
AT1G77120	ADH1	1:28975393-28978743	14.4298	64.4898	2.16002	up	0	0	alcohol dehydrogenase 1
AT1G52000	JAL5	1:19333158-19336115	1.27376	39.3087	4.94769	up	0	0	Mannose-binding lectin superfamily protein
AT1G15520	ABCG40	1:5331857-5338326	0.874535	17.0739	4.28713	up	0	0	pleiotropic drug resistance 12
AT1G70810	AT1G70810	1:26704129-26705236	14.327	37.5819	1.39131	up	1.21967e-11	2.58056e-10	Calcium-dependent lipid-binding (CaLB domain) family protein
AT1G18270	AT1G18270	1:6283411-6293871	16.3748	36.4302	1.15366	up	1.26921e-12	2.9487e-11	ketose-bisphosphate aldolase class-II family protein
AT1G77450	anac032	1:29099953-29101261	11.8527	46.9051	1.98452	up	0	0	NAC domain containing protein 32
AT5G57560	XTH22	5:23307129-23308282	124.394	547.314	2.13745	up	0	0	Xyloglucan endotransglucosylase/hydrolase family protein
AT1G72120	NPF5.14	1:27132096-27133985	2.01205	9.58472	2.25207	up	0	0	Major facilitator superfamily protein
AT3G62770	ATG18A	3:23218632-23221232	17.2168	36.1335	1.06952	up	7.63892e-10	1.27472e-08	Transducin/WD40 repeat-like superfamily protein
AT4G40070	ATL32	4:18576417-18577774	2.41731	5.73572	1.24657	up	1.74304e-05	0.000136963	RING/U-box superfamily protein
AT5G28770	BZIP63	5:10796458-10798222	20.0986	48.1509	1.26046	up	0	0	bZIP transcription factor family protein
AT1G22400	UGT85A1	1:7903659-7906673	70.5245	285.116	2.01535	up	0	0	UDP-Glycosyltransferase superfamily protein
AT5G41120	AT5G41120	5:16455187-16459237	2.92964	6.08048	1.05346	up	8.31672e-06	7.04294e-05	Esterase/lipase/thioesterase family protein
AT5G04330	CYP84A4	5:1212601-1214439	1.20389	2.81968	1.22783	up	0.000106996	0.000681905	Cytochrome P450 superfamily protein
AT3G04000	AT3G04000	3:1035499-1036672	12.7958	83.8033	2.71134	up	0	0	NAD(P)-binding Rossmann-fold superfamily protein
AT2G34600	TIFY 5B	2:14573079-14573856	1.33729	24.2007	4.17766	up	0	0	jasmonate-zim-domain protein 7
AT4G18340	AT4G18340	4:10130049-10132061	12.1996	27.5794	1.17675	up	8.67788e-10	1.43167e-08	Glycosyl hydrolase superfamily protein
AT2G29940	ABCG31	2:12760138-12766623	1.31438	3.36153	1.35473	up	1.19334e-08	1.66536e-07	pleiotropic drug resistance 3
AT2G39310	JAL22	2:16414072-16416815	17.9687	47.7725	1.41069	up	6.66134e-16	2.18911e-14	jacalin-related lectin 22
AT3G59750	LECRK58	3:22069854-22071821	1.9094	4.4416	1.21796	up	1.05966e-05	8.76241e-05	Concanavalin A-like lectin protein kinase family protein
AT4G18950	AT4G18950	4:10375363-10378390	30.6832	103.29	1.75117	up	0	0	Integrin-linked protein kinase family
AT4G28300	AT4G28300	4:14014652-14017068	25.276	59.7905	1.24215	up	0	0	Protein of unknown function (DUF1421)
AT4G13310	CYP71A20	4:7750304-7753133	0.477032	2.04547	2.10027	up	1.06805e-07	1.29688e-06	cytochrome P450, family 71, subfamily A, polypeptide 20
AT1G32640	MYC2	1:11798809-11800988	6.25667	22.8561	1.86912	up	0	0	Basic helix-loop-helix (bHLH) DNA-binding family protein
AT4G23700	CHX17	4:12342427-12346043	1.32922	11.7357	3.14225	up	0	0	cation/H+ exchanger 17
AT1G62760	AT1G62760	1:23237573-23238512	1.52952	4.53932	1.5694	up	1.35978e-05	0.000109899	Plant invertase/pectin methylesterase inhibitor superfamily protein
AT5G59080	AT5G59080	5:23847404-23848557	16.0568	38.1734	1.24938	up	8.97194e-10	1.47422e-08	unknown protein
AT4G37980	CAD7	4:17852440-17854500	28.6752	60.0001	1.06516	up	2.22045e-16	7.54026e-15	elicitor-activated gene 3-1
AT3G47800	AT3G47800	3:17634809-17639691	39.9278	94.5142	1.24314	up	1.86962e-13	4.7321e-12	Galactose mutarotase-like superfamily protein
AT1G68620	CXE6	1:25765946-25767240	2.83557	10.6871	1.91416	up	5.10703e-13	1.24023e-11	alpha/beta-Hydrolases superfamily protein
AT1G72940	AT1G72940	1:27442237-27443856	8.00184	53.7681	2.74835	up	0	0	Toll-Interleukin-Resistance (TIR) domain-containing protein
AT1G11050	AT1G11050	1:3681887-3684169	6.27177	18.5512	1.56456	up	1.33227e-15	4.23478e-14	Protein kinase superfamily protein
AT2G14750	APK1	2:6314031-6315766	82.0383	169.224	1.04456	up	8.28865e-10	1.37525e-08	APS kinase
AT3G19390	AT3G19400	3:6722988-6725027	9.62236	20.3587	1.08118	up	2.44306e-08	3.27268e-07	Granulin repeat cysteine protease family protein
AT2G28400	AT2G28400	2:12148303-12149052	5.3832	21.3477	1.98755	up	2.9754e-14	8.24813e-13	Protein of unknown function, DUF584
AT1G30220	INT2	1:10632820-10635471	0.319498	1.17331	1.8767	up	0.00014115	0.00086487	inositol transporter 2
AT2G28120	AT2G28120	2:11985686-11987738	5.53753	28.4945	2.36337	up	0	0	Major facilitator superfamily protein
AT1G17745	PGDH2	1:6100960-6105265	23.4199	82.9508	1.82452	up	0	0	D-3-phosphoglycerate dehydrogenase
AT3G44880	PAO	3:16382218-16386312	39.3934	81.4326	1.04765	up	2.98936e-10	5.34283e-09	Pheophorbide a oxygenase family protein with Rieske [2Fe-2S] domain
AT4G33420	PER47	4:16084827-16086296	14.8729	33.7114	1.18055	up	4.33526e-10	7.49838e-09	Peroxidase superfamily protein
AT5G63450	CYP94B1	5:25408894-25410573	10.0377	51.8428	2.36872	up	0	0	cytochrome P450, family 94, subfamily B, polypeptide 1
AT4G38470	AT4G38470	4:17999431-18003681	39.5387	171.716	2.11869	up	0	0	ACT-like protein tyrosine kinase family protein
AT2G04040	DTX1	2:1333261-1336489	16.6357	82.9481	2.31793	up	0	0	MATE efflux family protein
AT1G66800	AT1G66800	1:24924812-24926365	4.91435	10.4598	1.08978	up	2.40659e-05	0.000182081	NAD(P)-binding Rossmann-fold superfamily protein
AT4G29930	BHLH27	4:14644008-14647591	4.79422	12.0995	1.33558	up	4.65405e-13	1.13429e-11	basic helix-loop-helix (bHLH) DNA-binding superfamily protein
AT4G01895	AT4G01895	4:819956-821505	4.68492	14.084	1.58796	up	4.66167e-06	4.1879e-05	systemic acquired resistance (SAR) regulator protein NIMIN-1-related
AT5G27520	PNC2	5:9714381-9716354	14.319	32.9965	1.20438	up	9.66596e-11	1.83888e-09	peroxisomal adenine nucleotide carrier 2
AT1G80840	WRKY40	1:30383690-30387522	16.124	94.6867	2.55395	up	0	0	WRKY DNA-binding protein 40
AT2G47190	ATMYB2	2:19376201-19377531	0.183464	1.43235	2.96482	up	6.18685e-05	0.00041991	myb domain protein 2
AT1G14120	AT1G14120	1:4833517-4835089	22.134	164.973	2.89789	up	0	0	2-oxoglutarate (2OG) and Fe(II)-dependent oxygenase superfamily protein
AT2G39400	AT2G39400	2:16452611-16454801	16.4363	43.087	1.39037	up	1.53211e-13	3.9217e-12	alpha/beta-Hydrolases superfamily protein
AT1G73300	SCPL2	1:27559672-27562048	1.45865	3.27017	1.16474	up	0.000807621	0.0039515	serine carboxypeptidase-like 2
AT5G26340	STP13	5:9243510-9247066	25.9501	97.9105	1.91572	up	0	0	Major facilitator superfamily protein
AT2G36950	AT2G36950	2:15515132-15516931	25.9359	127.99	2.30301	up	0	0	Heavy metal transport/detoxification superfamily protein
AT3G17860	TIFY6B	3:6119766-6123019	20.8827	71.7815	1.7813	up	0	0	jasmonate-zim-domain protein 3
AT3G14660	CYP72A13	3:4924776-4927434	52.5196	188.699	1.84516	up	0	0	cytochrome P450, family 72, subfamily A, polypeptide 13
AT3G14620	CYP72A8	3:4914913-4917078	14.4593	65.065	2.16989	up	0	0	cytochrome P450, family 72, subfamily A, polypeptide 8
AT4G34200	PGDH1	4:16373818-16376622	193.241	592.374	1.61611	up	8.43769e-15	2.44202e-13	D-3-phosphoglycerate dehydrogenase
AT4G39580	AT4G39580	4:18385683-18386811	0.70141	1.64278	1.2278	up	0.0115818	0.0370802	Galactose oxidase/kelch repeat superfamily protein
AT1G64900	CYP89A2	1:24113214-24114984	29.5086	70.7064	1.26071	up	7.62723e-13	1.81973e-11	cytochrome P450, family 89, subfamily A, polypeptide 2
AT3G28220	AT3G28220	3:10524403-10526728	6.38267	155.761	4.60903	up	0	0	TRAF-like family protein
AT1G70740	AT1G70740	1:26673630-26675990	5.0177	10.223	1.02672	up	5.96383e-07	6.37864e-06	Protein kinase superfamily protein
AT5G48850	SDI1	5:19805436-19807759	2.24185	6.83083	1.60737	up	7.16405e-08	8.94409e-07	Tetratricopeptide repeat (TPR)-like superfamily protein
AT3G06435	AT3G06435	3:1969120-1970784	1.07675	6.79968	2.65879	up	5.77316e-15	1.69738e-13	Expressed protein
AT5G48180	NSP5	5:19540936-19542426	70.7629	181.572	1.35948	up	1.33227e-15	4.23478e-14	nitrile specifier protein 5
AT5G04590	SIR	5:1319355-1322526	210.389	520.783	1.30763	up	7.59188e-10	1.26999e-08	sulfite reductase
AT1G03610	AT1G03610	1:900886-903003	7.52467	32.2636	2.10021	up	0	0	Protein of unknown function (DUF789)
AT5G59580	UGT76E1	5:24006078-24007689	0.610156	2.79785	2.19707	up	3.72302e-08	4.87824e-07	UDP-glucosyl transferase 76E1
AT1G30820	AT1G30820	1:10944912-10949458	26.1775	87.7861	1.74567	up	0	0	CTP synthase family protein
AT1G72260	THI2.1	1:27198432-27199444	0.0754207	1.71754	4.50924	up	0.00372591	0.0145655	thionin 2.1
AT5G38100	AT5G38100	5:15198467-15204265	3.11415	9.04185	1.53778	up	5.96159e-10	1.01139e-08	S-adenosyl-L-methionine-dependent methyltransferases superfamily protein
AT1G26270	PI4KG5	1:9089523-9092457	24.3666	54.1499	1.15205	up	5.13745e-12	1.13021e-10	Phosphatidylinositol 3- and 4-kinase family protein
AT5G05850	PIRL1	5:1762404-1764678	4.91489	10.6773	1.11932	up	2.38825e-07	2.73681e-06	plant intracellular ras group-related LRR 1
AT1G78460	AT1G78460	1:29518315-29519323	19.8252	100.15	2.33676	up	0	0	SOUL heme-binding family protein
AT3G17510	CIPK1	3:5988990-5992912	19.6837	41.223	1.06645	up	3.93019e-14	1.07776e-12	CBL-interacting protein kinase 1
AT5G13220	TIFY9	5:4218887-4220883	10.6425	112.44	3.40125	up	0	0	jasmonate-zim-domain protein 10
AT5G44420	PDF1.2A	5:17907068-17907598	0.646583	18.0933	4.80647	up	1.00118e-10	1.89759e-09	plant defensin 1.2
AT4G38810	AT4G38810	4:18115282-18119077	25.3618	56.0532	1.14414	up	0	0	Calcium-binding EF-hand family protein
AT2G24100	AT2G24100	2:10244885-10246919	15.672	33.3334	1.08878	up	2.30209e-09	3.55881e-08	unknown protein
AT3G18830	PLT5	3:6488861-6491273	33.4216	68.8044	1.04172	up	7.56483e-10	1.2665e-08	polyol/monosaccharide transporter 5
AT1G28190	AT1G28190	1:9846883-9847923	16.9245	77.8197	2.20102	up	0	0	unknown protein
AT2G16005	AT2G16005	2:6959149-6960197	6.40114	51.6664	3.01283	up	0	0	MD-2-related lipid recognition domain-containing protein
AT1G18710	AtMYB47	1:6450593-6453114	0.447072	3.26967	2.87057	up	2.67313e-09	4.08589e-08	myb domain protein 47
AT4G25810	XTH23	4:13128642-13129884	36.0709	118.901	1.72085	up	0	0	xyloglucan endotransglycosylase 6
AT1G56242	AT1G56242	1:21056231-21057815	0.522171	1.63223	1.64425	up	0.00114159	0.0053275	other RNA
AT4G36040	ATJ11	4:17049170-17050274	30.8389	143.329	2.21651	up	0	0	Chaperone DnaJ-domain superfamily protein
AT4G37070	PLP1	4:17464784-17467109	7.10997	14.9814	1.07526	up	8.8775e-09	1.26312e-07	Acyl transferase/acyl hydrolase/lysophospholipase superfamily protein
AT5G18490	AT5G18490	5:6134151-6136765	8.13042	26.2969	1.69349	up	0	0	Plant protein of unknown function (DUF946)
AT1G55450	AT1G55450	1:20704917-20706893	23.0742	52.8415	1.19539	up	1.73548e-11	3.60085e-10	S-adenosyl-L-methionine-dependent methyltransferases superfamily protein
AT3G63380	ACA12	3:23406610-23410360	12.0649	45.454	1.91359	up	0	0	ATPase E1-E2 type family protein / haloacid dehalogenase-like hydrolase family protein
AT1G69490	NAC029	1:26122138-26123421	2.30722	9.15121	1.98781	up	1.18285e-11	2.50526e-10	NAC-like, activated by AP3/PI
AT1G75280	AT1G75280	1:28251959-28253619	62.4016	159.614	1.35493	up	3.33067e-15	1.00986e-13	NmrA-like negative transcriptional regulator family protein
AT4G33560	AT4G33560	4:16135399-16135914	10.8962	94.8892	3.12242	up	0	0	Wound-responsive family protein
AT5G21170	KINB1	5:7205561-7208496	18.4887	53.3223	1.5281	up	0	0	5'-AMP-activated protein kinase beta-2 subunit protein
AT5G54500	FQR1	5:22124510-22126504	134.551	285.885	1.08728	up	3.69189e-11	7.41837e-10	flavodoxin-like quinone reductase 1
AT3G02875	ILR1	3:631912-634074	6.08152	13.1546	1.11306	up	1.30406e-07	1.56203e-06	Peptidase M20/M25/M40 family protein
AT3G14690	CYP72A15	3:4937316-4939465	58.3802	130.168	1.15683	up	2.32856e-11	4.75395e-10	cytochrome P450, family 72, subfamily A, polypeptide 15
AT1G15010	AT1G15010	1:5171206-5171742	24.3478	77.8521	1.67694	up	2.22045e-15	6.90711e-14	unknown protein
AT4G33540	AT4G33540	4:16130823-16133960	60.8975	122.544	1.00885	up	2.34373e-09	3.61495e-08	metallo-beta-lactamase family protein
AT3G24500	MBF1C	3:8918678-8923073	23.4896	98.1039	2.06229	up	0	0	multiprotein bridging factor 1C
AT2G31230	ERF15	2:13306592-13307475	5.98022	12.8509	1.1036	up	9.43491e-06	7.885e-05	ethylene-responsive element binding factor 15
AT1G74950	TIFY10B	1:28148574-28150444	24.3202	73.355	1.59274	up	0	0	TIFY domain/Divergent CCT motif family protein
AT5G24780	VSP1	5:8507589-8508957	8.87973	81.7331	3.20233	up	0	0	vegetative storage protein 1
AT5G13740	ZIF1	5:4432305-4436668	19.8346	62.2226	1.64942	up	0	0	zinc induced facilitator 1
AT3G01420	DOX1	3:159465-162837	22.2173	93.1841	2.0684	up	0	0	Peroxidase superfamily protein
AT4G30370	ATL14	4:14858489-14859503	2.82031	7.8996	1.48592	up	8.88182e-07	9.21421e-06	RING/U-box superfamily protein
AT2G34350	AT2G34350	2:14493585-14495802	0.392673	1.20694	1.61995	up	0.000903795	0.00434565	Nodulin-like / Major Facilitator Superfamily protein
AT5G42650	CYP74A	5:17097594-17099395	50.0393	287.155	2.5207	up	0	0	allene oxide synthase
AT3G13310	AT3G13310	3:4310607-4311441	27.2631	174.275	2.67634	up	0	0	Chaperone DnaJ-domain superfamily protein
AT5G28520	JAL40	5:10493109-10494852	0.167561	3.02555	4.17444	up	1.07033e-09	1.74047e-08	Mannose-binding lectin superfamily protein
AT1G35670	CPK11	1:13205380-13208252	15.4077	35.3509	1.19809	up	1.90057e-11	3.92341e-10	calcium-dependent protein kinase 2
AT5G10300	HNL	5:3239616-3240870	5.15713	15.611	1.59793	up	5.64284e-11	1.10127e-09	methyl esterase 5
AT1G10585	AT1G10585	1:3493939-3495144	28.8832	165.641	2.51976	up	0	0	basic helix-loop-helix (bHLH) DNA-binding superfamily protein
AT1G29330	ERD2A	1:10255320-10261112	16.377	40.269	1.29799	up	9.93872e-12	2.11821e-10	ER lumen protein retaining receptor family protein
AT2G36790	UGT73C6	2:15420189-15421964	0.13895	0.962277	2.79189	up	3.66021e-05	0.000263615	UDP-glucosyl transferase 73C6
AT5G19440	AT5G19440	5:6556419-6558342	123.25	345.394	1.48665	up	0	0	NAD(P)-binding Rossmann-fold superfamily protein
AT3G01290	HIR3	3:88053-89422	75.3416	212.875	1.49849	up	0	0	SPFH/Band 7/PHB domain-containing membrane-associated protein family
AT1G05680	UGT74E2	1:1703091-1704691	17.1522	107.537	2.64837	up	0	0	Uridine diphosphate glycosyltransferase 74E2
AT2G47730	GSTF8	2:19556325-19559463	244.294	549.948	1.17067	up	3.93956e-09	5.89776e-08	glutathione S-transferase phi 8
AT1G13195	AT1G13195	1:4498880-4503591	8.28666	16.6206	1.00411	up	2.26698e-06	2.17876e-05	RING/U-box superfamily protein
AT4G16760	ACX1	4:9424632-9428895	93.531	236.475	1.33817	up	3.79696e-14	1.04404e-12	acyl-CoA oxidase 1
AT1G14240	APY3	1:4864901-4868000	1.96771	4.53618	1.20496	up	2.09752e-06	2.02834e-05	GDA1/CD39 nucleoside phosphatase family protein
AT4G30210	ATR2	4:14796763-14800922	66.1909	155.12	1.22868	up	2.43516e-12	5.51294e-11	P450 reductase 2
AT1G62300	WRKY6	1:23016682-23019279	21.6896	64.3896	1.56982	up	0	0	WRKY family transcription factor
AT1G27290	AT1G27290	1:9481531-9482912	32.9352	79.8683	1.27799	up	6.73683e-13	1.61486e-11	unknown protein
AT5G47980	BAHD1	5:19428887-19430476	8.27012	19.3036	1.22289	up	1.51404e-09	2.40628e-08	HXXXD-type acyl-transferase family protein
AT5G43580	AT5G43580	5:17507882-17508668	91.7426	188.849	1.04157	up	9.53285e-10	1.55759e-08	Serine protease inhibitor, potato inhibitor I-type family protein
AT2G04080	DTXL3	2:1357188-1359253	0.905846	1.92006	1.08382	up	0.00448733	0.0170513	MATE efflux family protein
AT4G34135	UGT73B2	4:16345280-16347133	32.3675	190.226	2.5551	up	0	0	UDP-glucosyltransferase 73B2
AT1G06620	AT1G06620	1:2025600-2027271	11.3323	43.2617	1.93265	up	0	0	2-oxoglutarate (2OG) and Fe(II)-dependent oxygenase superfamily protein
AT4G18197	PUP7	4:10071633-10073236	4.57087	15.6588	1.77644	up	7.9714e-14	2.12033e-12	purine permease 7
AT1G17190	GSTU26	1:5875349-5876545	12.5112	65.4762	2.38775	up	0	0	glutathione S-transferase tau 26
AT2G29480	GSTU2	2:12630197-12631321	4.74641	17.2116	1.85847	up	1.12643e-12	2.63502e-11	glutathione S-transferase tau 2
AT4G34138	UGT73B1	4:16348105-16349982	27.5633	99.0579	1.84552	up	0	0	UDP-glucosyl transferase 73B1
AT3G53480	ABCG37	3:19825306-19831797	12.4311	31.2377	1.32933	up	4.44089e-15	1.32285e-13	pleiotropic drug resistance 9
AT4G36500	AT4G36500	4:17225911-17226610	50.6527	113.574	1.16492	up	1.67868e-11	3.49725e-10	unknown protein
AT2G39350	ABCG1	2:16423638-16432557	14.0524	29.585	1.07405	up	5.18352e-10	8.86769e-09	ABC-2 type transporter family protein
AT2G25900	ATCTH	2:11041330-11043209	10.3337	24.9246	1.27021	up	8.0403e-11	1.54257e-09	Zinc finger C-x8-C-x5-C-x3-H type family protein
AT3G50770	CML41	3:18873957-18874780	17.8359	50.8487	1.51143	up	1.04361e-14	2.99487e-13	calmodulin-like 41
AT5G51500	PME60	5:20917928-20919838	0.560107	2.09342	1.90209	up	2.42708e-06	2.31733e-05	Plant invertase/pectin methylesterase inhibitor superfamily
AT3G28740	CYP81D11	3:10784888-10790553	19.252	376.957	4.29132	up	0	0	Cytochrome P450 superfamily protein
AT3G15630	AT3G15630	3:5296846-5297599	22.1477	59.844	1.43405	up	1.82077e-13	4.63147e-12	unknown protein
AT4G37010	CML19	4:17444308-17445615	3.87041	11.6427	1.58886	up	1.154e-09	1.86757e-08	centrin 2
AT2G17880	AT2G17880	2:7766961-7767931	4.94748	12.671	1.35677	up	1.38666e-07	1.65127e-06	Chaperone DnaJ-domain superfamily protein
AT4G22610	AT4G22610	4:11902104-11902642	13.2907	27.9526	1.07257	up	1.52041e-05	0.000121674	Bifunctional inhibitor/lipid-transfer protein/seed storage 2S albumin superfamily protein
AT1G09070	SRC2	1:2927702-2928968	86.4788	204.051	1.23851	up	4.14113e-13	1.01657e-11	soybean gene regulated by cold-2
AT2G36792	AT2G36792	2:15420189-15421964	3.81568	14.7334	1.94908	up	0	0	other RNA
AT1G26380	AT1G26380	1:9126736-9128528	0.723744	2.61286	1.85208	up	5.42412e-07	5.832e-06	FAD-binding Berberine family protein
AT5G24160	SQE6	5:8183074-8186640	9.7409	27.8802	1.51712	up	1.11022e-15	3.57359e-14	squalene monoxygenase 6
AT1G09500	AT1G09500	1:3066698-3068598	15.1421	47.0655	1.63611	up	0	0	NAD(P)-binding Rossmann-fold superfamily protein
AT5G23660	SWEET12	5:7971650-7973925	24.1373	53.885	1.15862	up	1.10006e-10	2.06388e-09	homolog of Medicago truncatula MTN3
AT4G23250	EMB1290	4:12162003-12167026	3.11058	6.48096	1.05902	up	6.94137e-07	7.36234e-06	kinases
AT1G19670	CLH1	1:6803610-6805044	9.27853	152.026	4.03428	up	0	0	chlorophyllase 1
AT3G57760	AT3G57760	3:21395592-21397244	4.73877	12.4063	1.38848	up	0	0	Protein kinase superfamily protein
AT4G24430	AT4G24430	4:12630017-12633075	0.573325	2.01089	1.81041	up	1.00246e-06	1.02898e-05	Rhamnogalacturonate lyase family protein
AT4G15340	PEN1	4:8754479-8760589	5.01498	13.9719	1.47821	up	2.32925e-13	5.85184e-12	pentacyclic triterpene synthase 1
AT5G59820	ZAT12	5:24102971-24103787	9.96519	34.4929	1.79133	up	2.22045e-16	7.54026e-15	C2H2-type zinc finger family protein
AT2G46950	CYP709B2	2:19289137-19291614	0.181848	0.535419	1.55794	up	0.00486403	0.0182446	cytochrome P450, family 709, subfamily B, polypeptide 2
AT1G09970	LRR XI-23	1:3252239-3255693	120.635	290.79	1.26933	up	3.42569e-10	6.01193e-09	Leucine-rich receptor-like protein kinase family protein
AT5G65660	AT5G65660	5:26245248-26246379	102.11	375.323	1.878	up	0	0	hydroxyproline-rich glycoprotein family protein
AT3G52060	AT3G52060	3:19310531-19312286	25.2074	57.6424	1.19328	up	2.02283e-13	5.11353e-12	Core-2/I-branching beta-1,6-N-acetylglucosaminyltransferase family protein
AT3G49570	LSU3	3:18372532-18373024	6.02406	33.4956	2.47516	up	0	0	response to low sulfur 3
AT3G02550	LBD41	3:536504-537998	3.15939	277.468	6.45653	up	0	0	LOB domain-containing protein 41
AT2G25460	AT2G25460	2:10832753-10835483	1.17812	5.22518	2.14899	up	2.15228e-12	4.92727e-11	CONTAINS InterPro DOMAIN/s: C2 calcium-dependent membrane targeting (InterPro:IPR000008)
[truncated: 689 more rows]

## Sheet: ein3 eil1
GeneID	Gene name	GenePos	eeMock_FPKM	eeJA_FPKM	log2 (eeJA/eeMock)	up-or-down	p_value	q_value	Description
[truncated: 937 more rows]

[truncated: 1 more sheets: myc2 ein3 eil1]
