# Supplementary material for: Diverse contributions of MYC2 and EIN3 in the regulation of Arabidopsis jasmonate‐responsive gene expression
Source: Plant Direct. 2017 Oct 16;1(4):e00015. doi: 10.1002/pld3.15 (PMC6508547; doi:10.1002/pld3.15)
Supplement: Supplementary file 4 [file PLD3-1-e00015-s004.xls]

## Sheet: Sheet1
EIN3/EIL1 independently induced genes
Gene name	Annotation
AT1G15520	pleiotropic drug resistance 12
AT2G29480	glutathione S-transferase tau 2
AT1G09090	respiratory burst oxidase homolog B
AT1G48260	CBL-interacting protein kinase 17
AT3G05770	unknown protein
AT3G23550	MATE efflux family protein
AT1G43160	related to AP2 6
AT4G01870	tolB protein-related
AT5G13080	WRKY DNA-binding protein 75
AT3G49110	peroxidase CA
AT2G30770	cytochrome P450, family 71, subfamily A, polypeptide 13
AT1G62420	Protein of unknown function (DUF506)
AT3G53160	UDP-glucosyl transferase 73C7
AT5G67080	mitogen-activated protein kinase kinase kinase 19
AT3G48580	xyloglucan endotransglucosylase/hydrolase 11
AT5G65690	phosphoenolpyruvate carboxykinase 2
AT5G61160	anthocyanin 5-aromatic acyltransferase 1
AT1G12030	Protein of unknown function (DUF506)
AT2G22860	phytosulfokine 2 precursor
AT2G30750	cytochrome P450, family 71, subfamily A, polypeptide 12
AT4G23700	cation/H+ exchanger 17
AT1G52890	NAC domain containing protein 19
AT4G15530	pyruvate orthophosphate dikinase
AT5G49690	UDP-Glycosyltransferase superfamily protein
AT3G49620	2-oxoglutarate (2OG) and Fe(II)-dependent oxygenase superfamily protein
AT1G70080	Terpenoid cyclases/Protein prenyltransferases superfamily protein
AT2G35730	Heavy metal transport/detoxification superfamily protein
AT5G04390	C2H2-type zinc finger family protein
AT2G36780	UDP-Glycosyltransferase superfamily protein
AT3G63380	ATPase E1-E2 type family protein / haloacid dehalogenase-like hydrolase family protein
AT4G15550	indole-3-acetate beta-D-glucosyltransferase
AT5G49620	myb domain protein 78
AT3G51895	sulfate transporter 3
AT5G14180	Myzus persicae-induced lipase 1
AT1G15040	Class I glutamine amidotransferase-like superfamily protein
AT1G76470	NAD(P)-binding Rossmann-fold superfamily protein
AT5G16080	carboxyesterase 17
AT3G01970	WRKY DNA-binding protein 45
AT4G37990	elicitor-activated gene 3-2
AT5G22300	nitrilase 4
AT2G47190	myb domain protein 2
AT2G29460	glutathione S-transferase tau 4
AT2G26560	phospholipase A 2A
AT5G13330	related to AP2 6l
AT1G32350	alternative oxidase 1D
AT1G62540	flavin-monooxygenase glucosinolate S-oxygenase 2
AT1G21130	O-methyltransferase family protein
AT1G10140	Uncharacterised conserved protein UCP031279
AT1G15380	Lactoylglutathione lyase / glyoxalase I family protein
AT1G80180	unknown protein
AT2G24100	unknown protein
AT1G53870	Protein of unknown function (DUF567)
AT3G26200	cytochrome P450, family 71, subfamily B, polypeptide 22
AT1G53890	Protein of unknown function (DUF567)
AT1G62660	Glycosyl hydrolases family 32 protein
AT3G59940	Galactose oxidase/kelch repeat superfamily protein
AT5G39660	cycling DOF factor 2
AT3G19390	Granulin repeat cysteine protease family protein
AT3G48360	BTB and TAZ domain protein 2
AT2G01340	Encodes a protein whose expression is responsive to nematode infection.
AT2G14520	CBS domain-containing protein with a domain of unknown function (DUF21)
AT3G23570	alpha/beta-Hydrolases superfamily protein
AT3G28930	AIG2-like (avirulence induced gene) family protein
AT3G29250	NAD(P)-binding Rossmann-fold superfamily protein
AT3G16430	jacalin-related lectin 31
AT3G25790	myb-like transcription factor family protein
AT5G54810	tryptophan synthase beta-subunit 1
AT4G37670	N-acetyl-l-glutamate synthase 2
AT1G33030	O-methyltransferase family protein
AT5G05965	unknown protein
AT2G27310	F-box family protein
AT2G15880	Leucine-rich repeat (LRR) family protein
AT1G66040	Zinc finger (C3HC4-type RING finger) family protein
AT4G30530	Class I glutamine amidotransferase-like superfamily protein
AT2G40435	BEST Arabidopsis thaliana protein match is: transcription regulators (TAIR:AT3G56220.1)
AT1G24807	Glutamine amidotransferase type 1 family protein
AT1G23440	Peptidase C15, pyroglutamyl peptidase I-like
AT5G23660	homolog of Medicago truncatula MTN3
AT5G61590	Integrase-type DNA-binding superfamily protein
AT2G18196	Heavy metal transport/detoxification superfamily protein
AT5G11520	aspartate aminotransferase 3
AT5G44430	plant defensin 1.2C
AT1G21120	O-methyltransferase family protein
AT2G25900	Zinc finger C-x8-C-x5-C-x3-H type family protein
AT1G15415	The protein encoded by this gene was identified as a part of pollen proteome by mass spec analysis. It has weak homology to LEA (late embryo abundant) proteins. Encodes protein phosphatase 2A (PP2A) B'gamma subunit. Targeted to nucleus and cytosol.
AT3G48310	cytochrome P450, family 71, subfamily A, polypeptide 22
AT1G70810	Calcium-dependent lipid-binding (CaLB domain) family protein
AT1G66050	Zinc finger (C3HC4-type RING finger) family protein
AT1G24909	Glutamine amidotransferase type 1 family protein
AT1G70720	Plant invertase/pectin methylesterase inhibitor superfamily protein
AT1G78460	SOUL heme-binding family protein
AT3G02875	Peptidase M20/M25/M40 family protein
AT3G60130	beta glucosidase 16
AT1G55110	indeterminate(ID)-domain 7
AT5G51390	unknown protein
AT1G45015	MD-2-related lipid recognition domain-containing protein
AT1G66800	NAD(P)-binding Rossmann-fold superfamily protein
AT5G60680	Protein of unknown function, DUF584
AT4G01630	expansin A17
AT4G22610	Bifunctional inhibitor/lipid-transfer protein/seed storage 2S albumin superfamily protein
AT4G29930	basic helix-loop-helix (bHLH) DNA-binding superfamily protein
AT5G65600	Concanavalin A-like lectin protein kinase family protein
AT4G21510	F-box family protein
AT4G12545	Bifunctional inhibitor/lipid-transfer protein/seed storage 2S albumin superfamily protein
AT1G60260	beta glucosidase 5
AT5G55970	RING/U-box superfamily protein
AT4G11190	Disease resistance-responsive (dirigent-like protein) family protein
AT4G13310	cytochrome P450, family 71, subfamily A, polypeptide 20
AT5G47990	cytochrome P450, family 705, subfamily A, polypeptide 5
AT5G41612	other RNA
AT1G53560	Ribosomal protein L18ae family
AT4G33120	S-adenosyl-L-methionine-dependent methyltransferases superfamily protein
AT1G18350	MAP kinase kinase 7
AT5G24290	Vacuolar iron transporter (VIT) family protein
AT3G14260	Protein of unknown function (DUF567)
AT4G16000	unknown protein
AT1G16420	metacaspase 8
AT1G03220	Eukaryotic aspartyl protease family protein
AT1G73300	serine carboxypeptidase-like 2
AT2G29350	senescence-associated gene 13
AT5G63970	Copine (Calcium-dependent phospholipid-binding protein) family
AT5G06865	other RNA
AT5G38200	Class I glutamine amidotransferase-like superfamily protein
AT1G35625	RING/U-box superfamily protein
AT1G52565	unknown protein
AT3G17510	CBL-interacting protein kinase 1
AT3G21500	1-deoxy-D-xylulose 5-phosphate synthase 1
AT4G18340	Glycosyl hydrolase superfamily protein
AT5G42590	cytochrome P450, family 71, subfamily A, polypeptide 16
AT3G22740	homocysteine S-methyltransferase 3
AT4G10270	Wound-responsive family protein
AT3G15760	unknown protein
AT5G57510	unknown protein
AT3G11150	2-oxoglutarate (2OG) and Fe(II)-dependent oxygenase superfamily protein
AT5G14570	high affinity nitrate transporter 2.7
AT2G29450	glutathione S-transferase tau 5
AT5G67050	alpha/beta-Hydrolases superfamily protein
AT2G34350	Nodulin-like / Major Facilitator Superfamily protein
AT1G15010	unknown protein
AT3G05937	unknown protein
AT2G23150	natural resistance-associated macrophage protein 3
AT4G13300	terpenoid synthase 13
AT2G29470	glutathione S-transferase tau 3
AT5G54300	Protein of unknown function (DUF761)
AT3G21780	UDP-glucosyl transferase 71B6
AT2G47180	galactinol synthase 1
AT4G21850	methionine sulfoxide reductase B9
AT2G41180	VQ motif-containing protein

## Sheet: Sheet2
EIN3/EIL1 independently repressed genes
Gene name	Annotation
AT1G14960	Polyketide cyclase/dehydrase and lipid transport superfamily protein
AT4G23170	receptor-like protein kinase-related family protein
AT1G65845	unknown protein
AT5G17170	rubredoxin family protein
AT2G24560	GDSL-like Lipase/Acylhydrolase family protein
AT5G44572	unknown protein
AT5G43290	WRKY DNA-binding protein 49
AT4G23130	cysteine-rich RLK (RECEPTOR-like protein kinase) 5
AT1G49000	unknown protein
AT2G24762	glutamine dumper 4
AT5G55050	GDSL-like Lipase/Acylhydrolase superfamily protein
AT5G16530	Auxin efflux carrier family protein
AT5G22930	Protein of unknown function (DUF1635)
AT4G23300	cysteine-rich RLK (RECEPTOR-like protein kinase) 22
AT4G12410	SAUR-like auxin-responsive protein family
AT2G40180	phosphatase 2C5
AT5G51950	Glucose-methanol-choline (GMC) oxidoreductase family protein
AT2G38530	lipid transfer protein 2
AT5G47330	alpha/beta-Hydrolases superfamily protein
AT2G17740	Cysteine/Histidine-rich C1 domain family protein
AT1G26290	unknown protein
AT1G03820	unknown protein
AT1G64405	unknown protein
AT5G64770	Encodes a root meristem growth factor (RGF). Belongs to a family of functionally redundant homologous peptides that are secreted, tyrosine-sulfated, and expressed mainly in the stem cell area and the innermost layer of central columella cells. RGFs are required for maintenance of the root stem cell niche and transit amplifying cell proliferation. Members of this family include: At5g60810 (RGF1), …
AT3G46970	alpha-glucan phosphorylase 2
AT1G65800	receptor kinase 2
AT5G04950	nicotianamine synthase 1
AT1G46480	WUSCHEL related homeobox 4
AT3G15670	Late embryogenesis abundant protein (LEA) family protein
AT1G72230	Cupredoxin superfamily protein
AT1G78020	Protein of unknown function (DUF581)
AT2G33790	arabinogalactan protein 30
AT1G61255	BEST Arabidopsis thaliana protein match is: glycine-rich protein (TAIR:AT4G21620.2)
AT4G23230	cysteine-rich RLK (RECEPTOR-like protein kinase) 15
AT3G16360	HPT phosphotransmitter 4
AT1G56150	SAUR-like auxin-responsive protein family
AT4G30650	Low temperature and salt responsive protein family
AT1G76620	Protein of unknown function, DUF547
AT2G35770	serine carboxypeptidase-like 28
AT5G52300	CAP160 protein
AT5G42830	HXXXD-type acyl-transferase family protein
AT5G55250	IAA carboxylmethyltransferase 1
AT2G34430	light-harvesting chlorophyll-protein complex II subunit B1
AT5G45650	subtilase family protein
AT3G06868	unknown protein
AT4G02630	Protein kinase superfamily protein
AT1G21270	wall-associated kinase 2
AT2G25470	receptor like protein 21
AT2G46430	cyclic nucleotide gated channel 3
AT3G11260	WUSCHEL related homeobox 5
AT4G23220	cysteine-rich RLK (RECEPTOR-like protein kinase) 14
AT5G60470	C2H2 and C2HC zinc fingers superfamily protein
AT1G64400	AMP-dependent synthetase and ligase family protein
AT1G75780	tubulin beta-1 chain
AT5G14230	CONTAINS InterPro DOMAIN/s: Ankyrin repeat-containing domain (InterPro:IPR020683), Ankyrin repeat (InterPro:IPR002110)
AT2G43870	Pectin lyase-like superfamily protein
AT3G26490	Phototropic-responsive NPH3 family protein
AT4G10370	Cysteine/Histidine-rich C1 domain family protein
AT5G41140	Myosin heavy chain-related protein
AT4G32460	Protein of unknown function, DUF642
AT2G14960	Auxin-responsive GH3 family protein
AT1G11545	xyloglucan endotransglucosylase/hydrolase 8
AT1G53130	Stigma-specific Stig1 family protein
AT3G23090	TPX2 (targeting protein for Xklp2) protein family
AT2G41820	Leucine-rich repeat protein kinase family protein
AT3G51350	Eukaryotic aspartyl protease family protein
AT5G64330	Phototropic-responsive NPH3 family protein
AT2G29330	tropinone reductase
AT3G21320	BEST Arabidopsis thaliana protein match is: hydroxyproline-rich glycoprotein family protein (TAIR:AT2G25930.1)
AT2G46860	pyrophosphorylase 3
AT4G10560	Cysteine/Histidine-rich C1 domain family protein
AT5G03890	unknown protein
AT5G61000	Replication factor-A protein 1-related
AT5G12050	unknown protein
AT5G64120	Peroxidase superfamily protein
AT2G45450	protein binding
AT2G41170	F-box family protein
AT4G32280	indole-3-acetic acid inducible 29
AT3G49980	F-box and associated interaction domains-containing protein
AT1G24530	Transducin/WD40 repeat-like superfamily protein
AT5G03760	Nucleotide-diphospho-sugar transferases superfamily protein
AT4G31650	Transcriptional factor B3 family protein
AT3G57240	beta-1,3-glucanase 3
AT4G09900	methyl esterase 12
AT3G17580	unknown protein
AT4G11460	cysteine-rich RLK (RECEPTOR-like protein kinase) 30
AT1G11210	Protein of unknown function (DUF761)
AT5G44130	FASCICLIN-like arabinogalactan protein 13 precursor
AT1G59940	response regulator 3
AT1G44830	Integrase-type DNA-binding superfamily protein
AT3G55240	Plant protein 1589 of unknown function
AT3G10000	Homeodomain-like superfamily protein
AT4G00165	Bifunctional inhibitor/lipid-transfer protein/seed storage 2S albumin superfamily protein
AT5G58570	unknown protein
AT5G48660	B-cell receptor-associated protein 31-like
AT3G06870	proline-rich family protein
AT2G47930	arabinogalactan protein 26
AT3G48260	with no lysine (K) kinase 3
AT3G52630	Nucleic acid-binding, OB-fold-like protein
AT2G28260	cyclic nucleotide-gated channel 15
AT2G26480	UDP-glucosyl transferase 76D1
AT1G11600	cytochrome P450, family 77, subfamily B, polypeptide 1
AT5G22580	Stress responsive A/B Barrel Domain
AT4G21650	Subtilase family protein
AT2G29660	zinc finger (C2H2 type) family protein
AT5G57770	Plant protein of unknown function (DUF828) with plant pleckstrin homology-like region
AT3G12610	Leucine-rich repeat (LRR) family protein
AT3G49750	receptor like protein 44
AT3G60290	2-oxoglutarate (2OG) and Fe(II)-dependent oxygenase superfamily protein
AT5G03960	IQ-domain 12
AT5G07450	cyclin p4
AT2G18650	RING/U-box superfamily protein
AT3G51410	Arabidopsis protein of unknown function (DUF241)
AT4G37160	SKU5 similar 15
AT5G44700	Leucine-rich repeat transmembrane protein kinase
AT4G37470	alpha/beta-Hydrolases superfamily protein
AT1G17700	prenylated RAB acceptor 1.F1
AT5G55620	unknown protein
AT4G18970	GDSL-like Lipase/Acylhydrolase superfamily protein
AT5G43175	basic helix-loop-helix (bHLH) DNA-binding superfamily protein
AT4G38410	Dehydrin family protein
AT5G55340	MBOAT (membrane bound O-acyl transferase) family protein
AT1G29670	GDSL-like Lipase/Acylhydrolase superfamily protein
AT1G76210	Arabidopsis protein of unknown function (DUF241)
AT3G59900	auxin-regulated gene involved in organ size
AT2G20835	unknown protein
AT1G13480	Protein of unknown function (DUF1262)
AT5G51920	Pyridoxal phosphate (PLP)-dependent transferases superfamily protein
AT3G63200	PATATIN-like protein 9
AT3G49970	Phototropic-responsive NPH3 family protein
AT5G53980	homeobox protein 52
AT4G38050	Xanthine/uracil permease family protein
AT3G14210	epithiospecifier modifier 1
AT1G15580	indole-3-acetic acid inducible 5
AT1G08090	nitrate transporter 2:1
AT2G39700	expansin A4
AT5G52790	CBS domain-containing protein with a domain of unknown function (DUF21)
AT3G47380	Plant invertase/pectin methylesterase inhibitor superfamily protein
AT3G29410	Terpenoid cyclases/Protein prenyltransferases superfamily protein
AT5G13870	xyloglucan endotransglucosylase/hydrolase 5
AT1G14280	phytochrome kinase substrate 2
AT4G12880	early nodulin-like protein 19
AT4G17770	trehalose phosphatase/synthase 5
AT3G50340	unknown protein
AT1G54200	unknown protein
AT1G57560	myb domain protein 50
AT3G62110	Pectin lyase-like superfamily protein
AT5G20640	Protein of unknown function (DUF567)
AT2G42800	receptor like protein 29
AT4G30410	sequence-specific DNA binding transcription factors
AT5G02190	Eukaryotic aspartyl protease family protein
AT3G15370	expansin 12
AT5G12940	Leucine-rich repeat (LRR) family protein
AT1G64390	glycosyl hydrolase 9C2
AT1G77870	membrane-anchored ubiquitin-fold protein 5 precursor
AT3G61820	Eukaryotic aspartyl protease family protein
AT2G24170	Endomembrane protein 70 protein family
AT3G05140	ROP binding protein kinases 2
AT4G14640	calmodulin 8
AT3G54830	Transmembrane amino acid transporter family protein
AT4G22730	Leucine-rich repeat protein kinase family protein
AT2G43620	Chitinase family protein
AT3G23050	indole-3-acetic acid 7
AT4G34770	SAUR-like auxin-responsive protein family
AT5G02540	NAD(P)-binding Rossmann-fold superfamily protein
AT1G79320	metacaspase 6
AT2G28780	unknown protein
AT1G33170	S-adenosyl-L-methionine-dependent methyltransferases superfamily protein
AT5G51310	2-oxoglutarate (2OG) and Fe(II)-dependent oxygenase superfamily protein
AT3G20820	Leucine-rich repeat (LRR) family protein
AT1G75590	SAUR-like auxin-responsive protein family
AT5G56040	Leucine-rich receptor-like protein kinase family protein
AT4G30020	PA-domain containing subtilase family protein
AT4G04330	Chaperonin-like RbcX protein
AT5G40590	Cysteine/Histidine-rich C1 domain family protein
AT5G11410	Protein kinase superfamily protein
AT1G49660	carboxyesterase 5
AT4G01680	myb domain protein 55
AT3G48720	HXXXD-type acyl-transferase family protein
AT4G23820	Pectin lyase-like superfamily protein
AT3G10720	Plant invertase/pectin methylesterase inhibitor superfamily
AT2G36470	Plant protein of unknown function (DUF868)
AT4G25090	Riboflavin synthase-like superfamily protein
AT3G15115	unknown protein
AT1G20010	tubulin beta-5 chain
AT4G00950	Protein of unknown function (DUF688)
AT4G02330	Plant invertase/pectin methylesterase inhibitor superfamily
AT1G17870	ethylene-dependent gravitropism-deficient and yellow-green-like 3
AT1G03010	Phototropic-responsive NPH3 family protein
AT4G38530	phospholipase C1
AT1G23080	Auxin efflux carrier family protein
AT5G67430	Acyl-CoA N-acyltransferases (NAT) superfamily protein
AT5G52930	Protein of unknown function (DUF295)
AT1G06080	delta 9 desaturase 1
AT1G26360	methyl esterase 13
AT1G13250	galacturonosyltransferase-like 3
AT1G30280	Chaperone DnaJ-domain superfamily protein
AT3G51400	Arabidopsis protein of unknown function (DUF241)
AT5G26230	unknown protein
AT2G24300	Calmodulin-binding protein
AT5G57780	EXPRESSED IN: 18 plant structures
AT4G37800	xyloglucan endotransglucosylase/hydrolase 7
AT1G55265	Protein of unknown function, DUF538
AT1G33790	jacalin lectin family protein
AT5G21100	Plant L-ascorbate oxidase
AT1G72600	hydroxyproline-rich glycoprotein family protein
AT3G49190	O-acyltransferase (WSD1-like) family protein
AT3G14550	geranylgeranyl pyrophosphate synthase 3
AT1G01453	unknown protein
AT5G46330	Leucine-rich receptor-like protein kinase family protein
AT5G22500	fatty acid reductase 1
AT5G57760	unknown protein
AT1G73830	BR enhanced expression 3
AT5G48070	xyloglucan endotransglucosylase/hydrolase 20
AT4G37895	other RNA
AT1G63650	basic helix-loop-helix (bHLH) DNA-binding superfamily protein
AT5G66460	Glycosyl hydrolase superfamily protein
AT5G48900	Pectin lyase-like superfamily protein
AT4G35320	unknown protein
AT3G07010	Pectin lyase-like superfamily protein
AT5G46270	Disease resistance protein (TIR-NBS-LRR class) family
AT5G57240	OSBP(oxysterol binding protein)-related protein 4C
AT5G66310	ATP binding microtubule motor family protein
AT4G23290	cysteine-rich RLK (RECEPTOR-like protein kinase) 21
AT5G27220	Frigida-like protein
AT1G33440	Major facilitator superfamily protein

## Sheet: Sheet3
MYC2 independently induced genes
Gene name	Annotation
AT2G17330	putative obtusifoliol 14-alpha demethylase. Expressed pseudogene.
AT3G61400	2-oxoglutarate (2OG) and Fe(II)-dependent oxygenase superfamily protein
AT4G15340	pentacyclic triterpene synthase 1
AT3G06490	myb domain protein 108
AT5G36220	cytochrome p450 81d1
AT1G64160	Disease resistance-responsive (dirigent-like protein) family protein
AT5G19520	mechanosensitive channel of small conductance-like 9
AT5G14650	Pectin lyase-like superfamily protein
AT2G29350	senescence-associated gene 13
AT4G21830	methionine sulfoxide reductase B7
AT3G44870	S-adenosyl-L-methionine-dependent methyltransferases superfamily protein
AT5G23810	amino acid permease 7
AT1G29025	Calcium-binding EF-hand family protein
AT4G29690	Alkaline-phosphatase-like family protein
AT3G22250	UDP-Glycosyltransferase superfamily protein
AT2G06255	ELF4-like 3
AT2G34350	Nodulin-like / Major Facilitator Superfamily protein
AT1G49520	SWIB complex BAF60b domain-containing protein
AT1G51780	IAA-leucine resistant (ILR)-like gene 5
AT1G60740	Thioredoxin superfamily protein
AT1G66370	myb domain protein 113
AT1G67070	Mannose-6-phosphate isomerase, type I
AT3G01513	unknown protein
AT3G05360	receptor like protein 30
AT3G50280	HXXXD-type acyl-transferase family protein
AT3G55110	ABC-2 type transporter family protein
AT4G23590	Tyrosine transaminase family protein
AT5G49480	Ca2+-binding protein 1
AT5G64230	unknown protein

## Sheet: Sheet4
MYC2 independently repressed genes
Gene name	Annotation
AT2G26150	heat shock transcription factor A2
AT4G11050	glycosyl hydrolase 9C3
AT2G23630	SKU5 similar 16
AT2G22980	serine carboxypeptidase-like 13
AT3G23170	unknown protein
AT1G80240	Protein of unknown function, DUF642
AT1G10340	Ankyrin repeat family protein
AT1G22030	CONTAINS InterPro DOMAIN/s: Protein BYPASS related (InterPro:IPR008511)
AT1G49130	B-box type zinc finger protein with CCT domain
AT1G51850	Leucine-rich repeat protein kinase family protein
AT1G65481	unknown protein
AT1G67910	unknown protein
AT1G69520	S-adenosyl-L-methionine-dependent methyltransferases superfamily protein
AT2G36090	F-box family protein
AT2G40170	Stress induced protein
AT2G42170	Actin family protein
AT2G42380	Basic-leucine zipper (bZIP) transcription factor family protein
AT2G46430	cyclic nucleotide gated channel 3
AT3G16240	delta tonoplast integral protein
AT3G21080	ABC transporter-related
AT3G26210	cytochrome P450, family 71, subfamily B, polypeptide 23
AT3G26230	cytochrome P450, family 71, subfamily B, polypeptide 24
AT3G44735	PHYTOSULFOKINE 3 PRECURSOR
AT4G14130	xyloglucan endotransglucosylase/hydrolase 15
AT4G19530	disease resistance protein (TIR-NBS-LRR class) family
AT4G30110	heavy metal atpase 2
AT4G39320	microtubule-associated protein-related
AT5G03120	unknown protein
AT5G05090	Homeodomain-like superfamily protein
AT5G07820	Plant calmodulin-binding protein-related
AT5G10760	Eukaryotic aspartyl protease family protein
AT5G12110	Glutathione S-transferase, C-terminal-like
AT5G56320	expansin A14
AT5G62340	Plant invertase/pectin methylesterase inhibitor superfamily protein
