# Supplementary material for: Diverse contributions of MYC2 and EIN3 in the regulation of Arabidopsis jasmonate‐responsive gene expression
Source: Plant Direct. 2017 Oct 16;1(4):e00015. doi: 10.1002/pld3.15 (PMC6508547; doi:10.1002/pld3.15)
Supplement: Supplementary file 5 [file PLD3-1-e00015-s005.xls]

## Sheet: Sheet1
EIN3/EIL1 and MYC2 co-induced genes
Gene name	Annotation
AT5G67180	target of early activation tagged (EAT) 3
AT1G76480	unknown protein
AT1G71880	sucrose-proton symporter 1
AT3G08040	MATE efflux family protein
AT5G18670	beta-amylase 3
AT3G19550	unknown protein
AT4G22212	Arabidopsis defensin-like protein
AT2G30615	BEST Arabidopsis thaliana protein match is: F-box and associated interaction domains-containing protein (TAIR:AT2G43445.1)
AT1G09090	respiratory burst oxidase homolog B
AT3G21690	MATE efflux family protein
AT5G15850	CONSTANS-like 1
AT3G55310	NAD(P)-binding Rossmann-fold superfamily protein
AT5G54390	HAL2-like
AT1G29640	Protein of unknown function, DUF584
AT3G09940	monodehydroascorbate reductase
AT5G44570	unknown protein
AT1G55240	Family of unknown function (DUF716)
AT2G39420	alpha/beta-Hydrolases superfamily protein
AT1G33102	unknown protein
AT5G39080	HXXXD-type acyl-transferase family protein
AT3G28270	Protein of unknown function (DUF677)
AT1G52100	Mannose-binding lectin superfamily protein
AT1G47395	unknown protein
AT5G10230	annexin 7
AT2G04038	basic leucine-zipper 48
AT1G19160	F-box family protein
AT4G27560	UDP-Glycosyltransferase superfamily protein
AT5G24410	6-phosphogluconolactonase 4
AT1G62045	BEST Arabidopsis thaliana protein match is: ankyrin repeat family protein (TAIR:AT1G11740.1)
AT1G17750	PEP1 receptor 2
AT5G16450	Ribonuclease E inhibitor RraA/Dimethylmenaquinone methyltransferase
AT1G31710	Copper amine oxidase family protein
AT1G54000	GDSL-like Lipase/Acylhydrolase superfamily protein
AT5G04120	Phosphoglycerate mutase family protein
AT4G36700	RmlC-like cupins superfamily protein
AT1G64160	Disease resistance-responsive (dirigent-like protein) family protein
AT1G47400	unknown protein
AT5G17300	Homeodomain-like superfamily protein
AT2G23000	serine carboxypeptidase-like 10
AT1G65890	acyl activating enzyme 12
AT2G18210	unknown protein
AT4G30460	glycine-rich protein
AT1G14185	Glucose-methanol-choline (GMC) oxidoreductase family protein
AT1G18810	phytochrome kinase substrate-related
AT5G53970	Tyrosine transaminase family protein
AT5G65890	ACT domain repeat 1
AT3G10815	RING/U-box superfamily protein
AT2G26380	Leucine-rich repeat (LRR) family protein
AT3G02480	Late embryogenesis abundant protein (LEA) family protein
AT5G19520	mechanosensitive channel of small conductance-like 9
AT3G30340	nodulin MtN21 /EamA-like transporter family protein
AT5G14650	Pectin lyase-like superfamily protein
AT1G13245	ROTUNDIFOLIA like 17
AT2G23960	Class I glutamine amidotransferase-like superfamily protein
AT1G79310	metacaspase 7
AT5G02090	unknown protein
AT3G15990	sulfate transporter 3
AT2G46810	basic helix-loop-helix (bHLH) DNA-binding superfamily protein
AT4G13860	RNA-binding (RRM/RBD/RNP motifs) family protein
AT5G17450	Heavy metal transport/detoxification superfamily protein
AT5G56880	unknown protein
AT5G04390	C2H2-type zinc finger family protein
AT1G02310	Glycosyl hydrolase superfamily protein
AT3G53960	Major facilitator superfamily protein
AT5G52250	Transducin/WD40 repeat-like superfamily protein
AT1G62500	Bifunctional inhibitor/lipid-transfer protein/seed storage 2S albumin superfamily protein
AT4G24230	acyl-CoA-binding domain 3
AT4G22753	sterol 4-alpha methyl oxidase 1-3
AT5G41315	basic helix-loop-helix (bHLH) DNA-binding superfamily protein
AT5G58400	Peroxidase superfamily protein
AT5G23810	amino acid permease 7
AT4G28840	unknown protein
AT4G15920	Nodulin MtN3 family protein
AT2G32487	unknown protein
AT1G29025	Calcium-binding EF-hand family protein
AT5G49620	myb domain protein 78
AT4G01450	nodulin MtN21 /EamA-like transporter family protein
AT1G68440	unknown protein
AT4G29690	Alkaline-phosphatase-like family protein
AT3G22570	Bifunctional inhibitor/lipid-transfer protein/seed storage 2S albumin superfamily protein
AT1G69370	chorismate mutase 3
AT1G11580	methylesterase PCR A
AT4G14690	Chlorophyll A-B binding family protein
AT3G44320	nitrilase 3
AT1G66060	Family of unknown function (DUF577)
AT1G20490	AMP-dependent synthetase and ligase family protein
AT3G29575	ABI five binding protein 3
AT1G58360	amino acid permease 1
AT1G32970	Subtilisin-like serine endopeptidase family protein
AT2G31751	unknown gene
AT3G03910	glutamate dehydrogenase 3
AT4G14010	ralf-like 32
AT3G46650	UDP-Glycosyltransferase superfamily protein
AT5G43260	chaperone protein dnaJ-related
AT3G59370	Vacuolar calcium-binding protein-related
AT1G32950	Subtilase family protein
AT5G09978	elicitor peptide 7 precursor
AT5G54240	Protein of unknown function (DUF1223)
AT5G57190	phosphatidylserine decarboxylase 2
AT4G37710	VQ motif-containing protein

## Sheet: Sheet2
EIN3/EIL1 and MYC2 co-repressed genes
Gene name	Annotation
AT2G40750	WRKY DNA-binding protein 54
AT1G14960	Polyketide cyclase/dehydrase and lipid transport superfamily protein
AT2G20520	FASCICLIN-like arabinogalactan 6
AT3G55720	Protein of unknown function (DUF620)
AT4G27260	Auxin-responsive GH3 family protein
AT3G53250	SAUR-like auxin-responsive protein family
AT3G06460	GNS1/SUR4 membrane protein family
AT3G48100	response regulator 5
AT4G16780	homeobox protein 2
AT1G72660	P-loop containing nucleoside triphosphate hydrolases superfamily protein
AT1G35290	Thioesterase superfamily protein
AT1G78530	Protein kinase superfamily protein
AT1G51090	Heavy metal transport/detoxification superfamily protein
AT1G34540	cytochrome P450, family 94, subfamily D, polypeptide 1
AT2G29300	NAD(P)-binding Rossmann-fold superfamily protein
AT4G34810	SAUR-like auxin-responsive protein family
AT2G28460	Cysteine/Histidine-rich C1 domain family protein
AT1G60890	Phosphatidylinositol-4-phosphate 5-kinase family protein
AT5G12030	heat shock protein 17.6A
AT5G67060	basic helix-loop-helix (bHLH) DNA-binding superfamily protein
AT2G01150	RING-H2 finger protein 2B
AT5G44572	unknown protein
AT1G04610	YUCCA 3
AT5G02490	Heat shock protein 70 (Hsp 70) family protein
AT2G26150	heat shock transcription factor A2
AT3G57730	Protein kinase superfamily protein
AT5G03150	C2H2-like zinc finger protein
AT1G66920	Protein kinase superfamily protein
AT4G11050	glycosyl hydrolase 9C3
AT1G02360	Chitinase family protein
AT4G38400	expansin-like A2
AT5G54510	Auxin-responsive GH3 family protein
AT2G35585	unknown protein
AT4G20450	Leucine-rich repeat protein kinase family protein
AT5G48570	FKBP-type peptidyl-prolyl cis-trans isomerase family protein
AT3G62550	Adenine nucleotide alpha hydrolases-like superfamily protein
AT3G23450	unknown protein
AT5G15580	longifolia1
AT3G59880	unknown protein
AT1G04040	HAD superfamily, subfamily IIIB acid phosphatase
AT5G38540	Mannose-binding lectin superfamily protein
AT1G14780	MAC/Perforin domain-containing protein
AT5G35190	proline-rich extensin-like family protein
AT2G36460	Aldolase superfamily protein
AT1G19330	unknown protein
AT3G60280	uclacyanin 3
AT2G28500	LOB domain-containing protein 11
AT3G01490	Protein kinase superfamily protein
AT1G26560	beta glucosidase 40
AT4G28850	xyloglucan endotransglucosylase/hydrolase 26
AT2G17840	Senescence/dehydration-associated protein-related
AT2G40180	phosphatase 2C5
AT3G12710	DNA glycosylase superfamily protein
AT5G63650	SNF1-related protein kinase 2.5
AT3G01470	homeobox 1
AT2G38530	lipid transfer protein 2
AT1G20450	Dehydrin family protein
AT5G50335	unknown protein
AT1G28660	GDSL-like Lipase/Acylhydrolase superfamily protein
AT3G60520	unknown protein
AT2G46750	D-arabinono-1,4-lactone oxidase family protein
AT4G12470	azelaic acid induced 1
AT2G28570	unknown protein
AT1G10220	unknown protein
AT4G08620	sulphate transporter 1
AT1G64380	Integrase-type DNA-binding superfamily protein
AT1G06330	Heavy metal transport/detoxification superfamily protein
AT5G15180	Peroxidase superfamily protein
AT5G44260	Zinc finger C-x8-C-x5-C-x3-H type family protein
AT4G19810	Glycosyl hydrolase family protein with chitinase insertion domain
AT1G63750	Disease resistance protein (TIR-NBS-LRR class) family
AT3G46970	alpha-glucan phosphorylase 2
AT5G20790	unknown protein
AT5G22310	unknown protein
AT2G38090	Duplicated homeodomain-like superfamily protein
AT2G18300	basic helix-loop-helix (bHLH) DNA-binding superfamily protein
AT2G13910	pseudogene, CHP-rich zinc finger protein, putative
AT3G13600	calmodulin-binding family protein
AT3G15670	Late embryogenesis abundant protein (LEA) family protein
AT3G23170	unknown protein
AT4G03070	2-oxoglutarate (2OG) and Fe(II)-dependent oxygenase superfamily protein
AT5G12020	17.6 kDa class II heat shock protein
AT4G12500	Bifunctional inhibitor/lipid-transfer protein/seed storage 2S albumin superfamily protein
AT4G39840	unknown protein
AT3G16180	Major facilitator superfamily protein
AT3G46810	Cysteine/Histidine-rich C1 domain family protein
AT1G17400	unknown protein
AT1G65570	Pectin lyase-like superfamily protein
AT5G51440	HSP20-like chaperones superfamily protein
AT5G44575	unknown protein
AT1G19190	alpha/beta-Hydrolases superfamily protein
AT2G25940	alpha-vacuolar processing enzyme
AT5G49850	Mannose-binding lectin superfamily protein
AT2G16230	O-Glycosyl hydrolases family 17 protein
AT4G27440	protochlorophyllide oxidoreductase B
AT2G21200	SAUR-like auxin-responsive protein family
AT1G76220	Arabidopsis protein of unknown function (DUF241)
AT5G18300	NAC domain containing protein 88
AT4G26070	MAP kinase/ ERK kinase 1
AT4G17680	SBP (S-ribonuclease binding protein) family protein
AT5G52640	heat shock protein 90.1
AT2G43010	phytochrome interacting factor 4
AT1G80130	Tetratricopeptide repeat (TPR)-like superfamily protein
AT3G17520	Late embryogenesis abundant protein (LEA) family protein
AT1G51620	Protein kinase superfamily protein
AT1G02470	Polyketide cyclase/dehydrase and lipid transport superfamily protein
AT3G46230	heat shock protein 17.4
AT5G55110	Stigma-specific Stig1 family protein
AT2G01420	Auxin efflux carrier family protein
AT4G24275	Identified as a screen for stress-responsive genes.
AT1G76620	Protein of unknown function, DUF547
AT5G05320	FAD/NAD(P)-binding oxidoreductase family protein
AT5G01730	SCAR family protein 4
AT5G25110	CBL-interacting protein kinase 25
AT5G52300	CAP160 protein
AT2G16630	Pollen Ole e 1 allergen and extensin family protein
AT4G08040	1-aminocyclopropane-1-carboxylate synthase 11
AT5G01760	ENTH/VHS/GAT family protein
AT1G50060	CAP (Cysteine-rich secretory proteins, Antigen 5, and Pathogenesis-related 1 protein) superfamily protein
AT4G08850	Leucine-rich repeat receptor-like protein kinase family protein
AT3G44940	Protein of unknown function (DUF1635)
AT3G58975	pseudogene of F-box family protein
AT1G60095	Mannose-binding lectin superfamily protein
AT5G49080	transposable element gene
AT1G80240	Protein of unknown function, DUF642
AT2G39200	Seven transmembrane MLO family protein
AT2G41090	Calcium-binding EF-hand family protein
AT2G42850	cytochrome P450, family 718
AT4G00400	glycerol-3-phosphate acyltransferase 8
AT2G02680	Cysteine/Histidine-rich C1 domain family protein
AT2G42370	unknown protein
AT4G02075	RING/FYVE/PHD zinc finger superfamily protein
AT5G52750	Heavy metal transport/detoxification superfamily protein
AT1G29020	Calcium-binding EF-hand family protein
AT4G25350	EXS (ERD1/XPR1/SYG1) family protein
AT3G60550	cyclin p3
AT5G15581	unknown protein
AT2G26695	Ran BP2/NZF zinc finger-like superfamily protein
AT5G06690	WCRKC thioredoxin 1
AT2G26290	root-specific kinase 1
AT5G53110	RING/U-box superfamily protein
AT4G18430	RAB GTPase homolog A1E
AT3G19430	late embryogenesis abundant protein-related / LEA protein-related
