# Supplementary material for: Diverse contributions of MYC2 and EIN3 in the regulation of Arabidopsis jasmonate‐responsive gene expression
Source: Plant Direct. 2017 Oct 16;1(4):e00015. doi: 10.1002/pld3.15 (PMC6508547; doi:10.1002/pld3.15)
Supplement: Supplementary file 6 [file PLD3-1-e00015-s006.xls]

## Sheet: Sheet1
EIN3/EIL1-induced but MYC2-repressed genes
Gene name	Annotation
AT5G57220	cytochrome P450, family 81, subfamily F, polypeptide 2
AT3G26510	Octicosapeptide/Phox/Bem1p family protein
AT2G26020	plant defensin 1.2b
AT4G17490	ethylene responsive element binding factor 6
AT4G27450	Aluminium induced protein with YGL and LRDR motifs
AT1G10070	branched-chain amino acid transaminase 2
AT5G65207	unknown protein
AT3G10040	sequence-specific DNA binding transcription factors
AT4G35770	Rhodanese/Cell cycle control phosphatase superfamily protein
AT3G49790	Carbohydrate-binding protein
AT3G61060	phloem protein 2-A13
AT1G71520	Integrase-type DNA-binding superfamily protein
AT5G27420	carbon/nitrogen insensitive 1
AT3G15450	Aluminium induced protein with YGL and LRDR motifs
AT4G32480	Protein of unknown function (DUF506)
AT5G22920	CHY-type/CTCHY-type/RING-type Zinc finger protein
AT5G49360	beta-xylosidase 1
AT3G60140	Glycosyl hydrolase superfamily protein
AT1G08630	threonine aldolase 1
AT4G22690	cytochrome P450, family 706, subfamily A, polypeptide 1
AT4G22710	cytochrome P450, family 706, subfamily A, polypeptide 2
AT2G18700	trehalose phosphatase/synthase 11
AT5G44420	plant defensin 1.2
AT1G52400	beta glucosidase 18
AT1G15010	unknown protein
AT3G45140	lipoxygenase 2
AT3G49110	peroxidase CA
AT5G61600	ethylene response factor 104
AT4G23180	cysteine-rich RLK (RECEPTOR-like protein kinase) 10
AT5G47450	tonoplast intrinsic protein 2
AT3G50560	NAD(P)-binding Rossmann-fold superfamily protein
AT5G20150	SPX domain gene 1

## Sheet: Sheet2
MYC2-induced but EIN3/EIL1-repressed genes
Gene name	Annotation
AT5G42600	marneral synthase
AT5G44050	MATE efflux family protein
AT1G54040	epithiospecifier protein
AT1G19640	jasmonic acid carboxyl methyltransferase
AT2G28860	cytochrome P450, family 710, subfamily A, polypeptide 4
AT2G01880	purple acid phosphatase 7
AT4G15440	hydroperoxide lyase 1
AT4G22214	Defensin-like (DEFL) family protein
AT1G73325	Kunitz family trypsin and protease inhibitor protein
AT3G20940	cytochrome P450, family 705, subfamily A, polypeptide 30
AT1G61610	S-locus lectin protein kinase family protein
AT1G76640	Calcium-binding EF-hand family protein
AT3G44860	farnesoic acid carboxyl-O-methyltransferase
AT1G66100	Plant thionin
AT4G17470	alpha/beta-Hydrolases superfamily protein
AT1G14250	GDA1/CD39 nucleoside phosphatase family protein
AT2G24850	tyrosine aminotransferase 3
AT1G60470	galactinol synthase 4
AT4G21840	methionine sulfoxide reductase B8
AT1G61120	terpene synthase 04
AT5G43570	Serine protease inhibitor, potato inhibitor I-type family protein
AT1G72920	Toll-Interleukin-Resistance (TIR) domain family protein
AT4G39980	3-deoxy-D-arabino-heptulosonate 7-phosphate synthase 1
AT5G13220	jasmonate-zim-domain protein 10
AT1G76690	12-oxophytodienoate reductase 2
AT2G06050	oxophytodienoate-reductase 3
AT4G23140	cysteine-rich RLK (RECEPTOR-like protein kinase) 6
AT4G15480	UDP-Glycosyltransferase superfamily protein
AT2G34010	unknown protein
AT3G45160	Putative membrane lipoprotein
AT1G09350	galactinol synthase 3
