# Supplementary material for: Diverse contributions of MYC2 and EIN3 in the regulation of Arabidopsis jasmonate‐responsive gene expression
Source: Plant Direct. 2017 Oct 16;1(4):e00015. doi: 10.1002/pld3.15 (PMC6508547; doi:10.1002/pld3.15)
Supplement: Supplementary file 7 [file PLD3-1-e00015-s007.xls]

## Sheet: Sheet1
Oligos used for qRT-PCR
Primer Name	Primer sequence (5ʹ to 3ʹ)
ACT2 Q-F	GTGGATTCCAGCAGCTTCCAT
ACT2 Q-R	GCTGAGAGATTCAGATGCCCA
AT1G04610 Q-F	TCCGGTATGGAAGTCTCTC
AT1G04610 Q-R	GTATAGTCTTGTCCGCGAG
AT4G34810 Q-F	TGTCCCTAAAGGACACGTAG
AT4G34810 Q-R	CAAGGAATGGTCAAGCCTC
AT3G53250 Q-F	TCCGAGAGGACATTTGGTAG
AT3G53250 Q-R	AGCATCTTGCGCTTGATC
AT4G38400 Q-F	CTTTAGGGCCATGGCTAAG
AT4G38400 Q-R	CTTCAGTTTGGCCTCCTTG
AT1G49130 Q-F	CTCTTGTGCCAGAGTTTG
AT1G49130 Q-R	GATCCTCCATTGTGTCAG
AT4G32280 Q-F	CTTCCAAGGGAAAGAGGGTG
AT4G32280 Q-R	GTATATGCACACGGTCGATC
AT2G01420 Q-F	CATGGCTGTTGCTGGGATTG
AT2G01420 Q-R	GAATCGTGGGATGCACATTG
AT4G27440 Q-F	TTCCTCTCTTCCGTGCCCTC
AT4G27440 Q-R	CTCAACGTCACTTGCTTC
At2g38530 Q-F	TGCAACGGCGTTACTAAC
At2g38530 Q-R	GTGTTGCAGTTGGTGCTG
At3g29250 Q-F	CCTTTGCAATCCCTCAAG
At3g29250 Q-R	TGTATGTCCACGATGACCAC
At3g20370 Q-F	CGGGAGAGGGAAAAGCTTTG
At3g20370 Q-R	AACTCAGGGAAACCCCAG
At3g44320 Q-F	GTCTCCGGAGGTGGAAGTGTC
At3g44320 Q-R	ACCGGTTTCTTCGGGTGCTC
At3g21690 Q-F	CATGACGATTTCAGGGTG
At3g21690 Q-R	TCGCGGCACGCTAAAATAAC
AT3G45960 Q-F	CTATGGCTAAGCCTGTTG
AT3G45960 Q-R	TCTTCCACTCTCACGTTC
AT2G39700 Q-F	CAACCCACCACGTGAACAC
AT2G39700 Q-R	CAGCCACGTTAGTGATCAG
AT1G10550 Q-F	GATCCAACGCAAGCCTTTC
AT1G10550 Q-R	CACCTTTAGTGGCCCACTC
AT1G20190 Q-F	CAACAACGGTGGTTGGTG
AT1G20190 Q-R	CACTAGCTCGAAGTAGTCTC
AT1G29490 Q-F	CTAGTAGCTCATCCGCGGTAG
AT1G29490 Q-R	TCGAATCGAATGGCAACGTG
At2g34430 Q-F	GCCGGAGATGGTCCATTG
At2g34430 Q-R	AACGGTCCCTTTCCGGTG
At5g20230 Q-F	ACGAGACCTATGGACCCCGAG
At5g20230 Q-R	TGACCGGAGGAACGGTCATGTG
At1g43160 Q-F	GTCTCTGGTGAGACCGAAC
At1g43160 Q-R	GGTCGTTGCCTTACTCCTC
At2g47180 Q-F	CTCGTCCTTGCGATGTTATG
At2g47180 Q-R	ATCCAAGGATTCGTCGTC
At5g47990 Q-F	GCAGGAGCATCATCAAAC
At5g47990 Q-R	ATGATCTCCGCCATGGTC
AT3G45970 Q-F	GATCGATGTCTTCACCGTTC
AT3G45970 Q-R	GATAGAAGGGATAGCTGCAG
AT1G23160 Q-F	GAACTTCAGGGGGAGCAC
AT1G23160 Q-R	CTCGAGCAGGCAAGCCAG
At2g06850 Q-F	CACAGGAGGAAAGGGAAAC
At2g06850 Q-R	GGGAAACGTACTCCTAGATC
AT1G04240 Q-F	CTCAAGGAAACAGAGCTGAG
AT1G04240 Q-R	GTGGCCATCCAACAATCTG
At4g02290 Q-F	AACCGTCGTCCATTGCGGTG
At4g02290 Q-R	GATCTTGGCCGGGTGGCTTG
At1g22400 Q-F	TCGAGAAGGGCTTATGTC
At1g22400 Q-R	AGCAGAAGCACGTTTGGCTC
At3g45140 Q-F	CCAAAGTCTTGTCAACGGAG
At3g45140 Q-R	GTCTGGTATCGTCAGACGTAC
At3g57520 Q-F	GGTGCTTCAATTCCTCTCAC
At3g57520 Q-R	CAGGATTCTTGTCGGTCAC
At2g41380 Q-F	GACGTATCTGAGGTCATC
At2g41380 Q-R	CACGTTCTTCTGCAACTC
At3g21670 Q-F	TTCTAGGGCTTCTCGGTG
At3g21670 Q-R	CTGGTGTCCGTTTGCTTC
AT3G03850 Q-F	GAGAGCCAGAAGAAGCAG
AT3G03850 Q-R	CATCCTTGGAGCTGAGATG
At4g17340 Q-F	AATGCCTTGGCTCCATCGTC
At4g17340 Q-R	TGGAGCAATGGTCCCGAGTG
At5g11420 Q-F	CCTGGTGAGGAGGAAGATC
At5g11420 Q-R	CACGCGGGTAAAGGAGAGTG
At1g62770 Q-F	AGATCCGCCACAACAATG
At1g62770 Q-R	TCCACGCTATTGCCTAGCAC
AT5G54190 Q-F	CCCTCCTTTCCAGAAGTAC
AT5G54190 Q-R	TTCCCAAACTCTACGAGCCTTC
AT3G58850 Q-F	ACAAGCTCCACTGGTTTC
AT3G58850 Q-R	CTAGCTGTCTCTTCGAACAG
At4g37410 Q-F	CGATGAAATGTTGCAGCGTC
At4g37410 Q-R	GCCATCGCCCACTCTATTG
At1g28330 Q-F	AACGTGTGGAGGAGCGTC
At1g28330 Q-R	ACGCGCCCACTAAACACAG
At5g67300 Q-F	CCACAACCACAACAATACGGTG
At5g67300 Q-R	AATCCGCCACCATTGTTC
At2g41100 Q-F	ATGATCAAGCGCCGCGTC
At2g41100 Q-R	TGGGTTTCACCAAGGGAG
